# Supplementary material for: Ensembles Are Required to Handle Aleatoric and Parametric Uncertainty in Molecular Dynamics Simulation
Source: J Chem Theory Comput. 2021 Jul 19;17(8):5187–97. doi: 10.1021/acs.jctc.1c00526 (PMC8389531; doi:10.1021/acs.jctc.1c00526)
Supplement: Supplementary file 1 — ct1c00526_si_001.zip [file ct1c00526_si_001.zip]

Archive with 64 entries (50 files):
- UQ_NAMD-wouter_dev/
- UQ_NAMD-wouter_dev/.gitignore
- UQ_NAMD-wouter_dev/README.md
- UQ_NAMD-wouter_dev/make_templates/
- UQ_NAMD-wouter_dev/make_templates/create_jinja_template.py
- UQ_NAMD-wouter_dev/make_templates/template_shortlist_26-10/
- UQ_NAMD-wouter_dev/make_templates/template_shortlist_26-10/template_eq0.conf
- UQ_NAMD-wouter_dev/make_templates/template_shortlist_26-10/template_eq1.conf
- UQ_NAMD-wouter_dev/make_templates/template_shortlist_26-10/template_eq2.conf
- UQ_NAMD-wouter_dev/make_templates/template_shortlist_26-10/template_sim1.conf
- UQ_NAMD-wouter_dev/make_templates/template_shortlist_26-10/unique_params.json
- UQ_NAMD-wouter_dev/make_templates/wan_inputs/
- UQ_NAMD-wouter_dev/make_templates/wan_inputs/eq0.conf
- UQ_NAMD-wouter_dev/make_templates/wan_inputs/eq1.conf
- UQ_NAMD-wouter_dev/make_templates/wan_inputs/eq2.conf
- UQ_NAMD-wouter_dev/make_templates/wan_inputs/sim1-var.conf
- UQ_NAMD-wouter_dev/make_templates/wan_inputs/sim1.conf
- UQ_NAMD-wouter_dev/namd_adapt.py
- UQ_NAMD-wouter_dev/namd_analyse.py
- UQ_NAMD-wouter_dev/namd_init.py
- UQ_NAMD-wouter_dev/namd_look_ahead.py
- UQ_NAMD-wouter_dev/namd_post.py
- UQ_NAMD-wouter_dev/plots.ipynb
- UQ_NAMD-wouter_dev/python-env.txt
- UQ_NAMD-wouter_dev/template/
- UQ_NAMD-wouter_dev/template/full.jobarray.sh
- UQ_NAMD-wouter_dev/template/full.sh
- UQ_NAMD-wouter_dev/template/g15/
- UQ_NAMD-wouter_dev/template/g15/build/
- UQ_NAMD-wouter_dev/template/g15/build/compute_dimensions.sh
- UQ_NAMD-wouter_dev/template/g15/build/constraint.awk
- UQ_NAMD-wouter_dev/template/g15/build/max-min.awk
- UQ_NAMD-wouter_dev/template/g15/build/tleap.in
- UQ_NAMD-wouter_dev/template/g15/constraint/
- UQ_NAMD-wouter_dev/template/g15/constraint/prot.pdb
- UQ_NAMD-wouter_dev/template/g15/par/
- UQ_NAMD-wouter_dev/template/g15/par/g15.frcmod
- UQ_NAMD-wouter_dev/template/g15/par/g15.pdb
- UQ_NAMD-wouter_dev/template/g15/par/g15.prep
- UQ_NAMD-wouter_dev/template/g15/replica-confs/
- UQ_NAMD-wouter_dev/template/g15/replica-confs/eq0-replicas.conf
- UQ_NAMD-wouter_dev/template/g15/replica-confs/eq1-replicas.conf
- UQ_NAMD-wouter_dev/template/g15/replica-confs/eq2-replicas.conf
- UQ_NAMD-wouter_dev/template/g15/replica-confs/params.json
- UQ_NAMD-wouter_dev/template/g15/replica-confs/sim1-replicas.conf
- UQ_NAMD-wouter_dev/template/g15/replica-confs/template_eq0.conf
- UQ_NAMD-wouter_dev/template/g15/replica-confs/template_eq1.conf
- UQ_NAMD-wouter_dev/template/g15/replica-confs/template_eq2.conf
- UQ_NAMD-wouter_dev/template/g15/replica-confs/template_sim1.conf
- UQ_NAMD-wouter_dev/template/jobarray.slurm
- UQ_NAMD-wouter_dev/template/lig0/
- UQ_NAMD-wouter_dev/template/lig0/build/
- UQ_NAMD-wouter_dev/template/lig0/build/tleap.in
- UQ_NAMD-wouter_dev/template/lig0/replica-confs/
- UQ_NAMD-wouter_dev/template/lig0/replica-confs/eq0-replicas.conf
- UQ_NAMD-wouter_dev/template/lig0/replica-confs/eq0.conf
- UQ_NAMD-wouter_dev/template/lig0/replica-confs/eq1-replicas.conf
- UQ_NAMD-wouter_dev/template/lig0/replica-confs/eq1.conf
- UQ_NAMD-wouter_dev/template/lig0/replica-confs/eq2-replicas.conf
- UQ_NAMD-wouter_dev/template/lig0/replica-confs/eq2.conf
- UQ_NAMD-wouter_dev/template/mmpbsa.in
- UQ_NAMD-wouter_dev/utils/
- UQ_NAMD-wouter_dev/utils/__init__.py
- UQ_NAMD-wouter_dev/utils/encoders.py
