# Supplementary material for: Ensembles Are Required to Handle Aleatoric and Parametric Uncertainty in Molecular Dynamics Simulation
Source: J Chem Theory Comput. 2021 Jul 19;17(8):5187–97. doi: 10.1021/acs.jctc.1c00526 (PMC8389531; doi:10.1021/acs.jctc.1c00526)
Supplement: Supplementary file 1 — ct1c00526_si_001.zip [file ct1c00526_si_001.zip › UQ_NAMD-wouter_dev/make_templates/template_shortlist_26-10/unique_params.json]

{
  "box_size": {
    "default": 14.0,
    "type": "float"
  },
  "cutoff": {
    "default": 12.0,
    "type": "float"
  },
  "switching": {
    "default": "on",
    "type": "string"
  },
  "timestep": {
    "default": 2.0,
    "type": "float"
  },
  "rigidBonds": {
    "default": "all",
    "type": "string"
  },
  "rigidtolerance": {
    "default": 0.00001,
    "type": "float"
  },
  "rigidIterations": {
    "default": 100,
    "type": "integer"
  },
  "nonbondedFreq": {
    "default": 1,
    "type": "integer"
  },
  "fullElectFrequency": {
    "default": 2,
    "type": "integer"
  },
  "stepspercycle": {
    "default": 10,
    "type": "integer"
  },
  "PMEGridSpacing": {
    "default": 1.0,
    "type": "float"
  },
  "minimize_eq0": {
    "default": 1000,
    "type": "integer"
  },
  "rng_seed_eq1": {
    "default": 12345,
    "type": "integer"
  },
  "initTemperature_eq1": {
    "default": 50.0,
    "type": "float"
  },
  "reassignFreq_eq1": {
    "default": 100,
    "type": "integer"
  },
  "reassignIncr_eq1": {
    "default": 1.0,
    "type": "float"
  },
  "langevinDamping": {
    "default": 5.0,
    "type": "float"
  },
  "langevinHydrogen": {
    "default": "no",
    "type": "string"
  },
  "useGroupPressure": {
    "default": "yes",
    "type": "string"
  },
  "BerendsenPressureCompressibility": {
    "default": 0.0000457,
    "type": "float"
  },
  "BerendsenPressureRelaxationTime": {
    "default": 100.0,
    "type": "float"
  },
  "BerendsenPressureFreq": {
    "default": 2,
    "type": "integer"
  },
  "setTemperature": {
    "default": 300.0,
    "type": "float"
  },
  "time_factor_eq": {
    "default": 60000.0,
    "type": "float"
  },
  "BerendsenPressureTarget": {
    "default": 1.01325,
    "type": "float"
  },
  "time_sim1": {
    "default": 10000000.0,
    "type": "float"
  }
}
