# Supplementary material for: Ensembles Are Required to Handle Aleatoric and Parametric Uncertainty in Molecular Dynamics Simulation
Source: J Chem Theory Comput. 2021 Jul 19;17(8):5187–97. doi: 10.1021/acs.jctc.1c00526 (PMC8389531; doi:10.1021/acs.jctc.1c00526)
Supplement: Supplementary file 1 — ct1c00526_si_001.zip [file ct1c00526_si_001.zip › UQ_NAMD-wouter_dev/make_templates/wan_inputs/eq1.conf]

# Forcefield/Topology Information
paraTypeCharmm      off			# no change
amber yes				# no change
parmfile ../build/complex.prmtop	# no change
readexclusions no			# no change
coordinates  ../build/complex.pdb	# no change

# Unchanging information
################################################################################
# Force-Field Parameters
exclude             scaled1-4		# no change
1-4scaling          0.833333		# no change
cutoff              12.
switching           on
switchdist          10.
pairlistdist        13.5
# Integrator Parameters
timestep            2.0  ;# 2fs/step
rigidBonds          all  ;# needed for 2fs steps
rigidtolerance      0.00001
rigidIterations     100
nonbondedFreq       1
fullElectFrequency  2
stepspercycle       10
wrapWater           on
wrapAll             on
# Output
outputEnergies      500
outputPressure      500

# Protocol specific information
################################################################################

# Cell size and PME
#bincoordinates      ../equilibration/eq0.coor
#extendedSystem      ../equilibration/eq0.xsc

PME                 yes
PMEGridSpacing      1.0

# Constraints
constraints         on
consexp             2
consref             ../build/complex.pdb ;#need all positions
conskfile           ../constraint/cons.pdb
conskcol            O
constraintScaling   1
temperature         50
reassignFreq        100
reassignIncr        1
reassignHold        300

# Output and restart
binaryoutput        yes
binaryrestart       yes
restartfreq         500000
xstFreq             5000
#outputname          ../equilibration/eq1
#restartname         ../equilibration/eq1
#XSTfile             ../equilibration/eq1.xst
dcdfreq  5000
DCDUnitcell  yes
run 30000
