# Supplementary material for: Ensembles Are Required to Handle Aleatoric and Parametric Uncertainty in Molecular Dynamics Simulation
Source: J Chem Theory Comput. 2021 Jul 19;17(8):5187–97. doi: 10.1021/acs.jctc.1c00526 (PMC8389531; doi:10.1021/acs.jctc.1c00526)
Supplement: Supplementary file 1 — ct1c00526_si_001.zip [file ct1c00526_si_001.zip › UQ_NAMD-wouter_dev/make_templates/wan_inputs/sim1.conf]

# Forcefield/Topology Information
paraTypeCharmm      off
amber yes
parmfile ../build/complex.prmtop
readexclusions no
coordinates  ../build/complex.pdb

# Unchanging information
################################################################################
# Force-Field Parameters
exclude             scaled1-4
1-4scaling          0.833333
cutoff              12.		# variable, positive decimal, reasonable range: 8. - 14.
switching           on
switchdist          10.
pairlistdist        13.5
# Integrator Parameters
timestep            2.0 ;# variable, 0.5, 1, 2 (can be smaller but singificantly increases wallclock time)
rigidBonds          all  ;# needed for 2fs steps
rigidtolerance      0.00001
rigidIterations     100
nonbondedFreq       1
fullElectFrequency  2
stepspercycle       10
wrapWater           on
wrapAll             on
# Output
outputEnergies      500
outputPressure      5000

# Protocol specific information
################################################################################

# Cell size and PME
#bincoordinates      ../equilibration/eq2.coor
#binvelocities       ../equilibration/eq2.vel
#extendedSystem      ../equilibration/eq2.xsc

PME                 yes
PMEGridSpacing      1.0

# Output and restart
binaryoutput        yes
binaryrestart       yes
restartfreq         500000
xstFreq             5000
#outputname          ../simulation/md1
#restartname         ../simulation/md1
#XSTfile             ../simulation/md1.xst

# Constant-T
langevin            on    ;# do langevin dynamics
langevinDamping     5.	;# variable, positive decimal, ranging between 0.5 and 10 is possibly reasonable (2 - 5 optimal?)
langevinTemp        300.  ;# no meaningful change
langevinHydrogen    no    ;# dont couple langevin bath to hydrogens

# Constant-P
useGroupPressure      yes ;# needed for 2fs steps
useFlexibleCell       no  ;# no for water box, yes for membrane
useConstantArea       no  ;# no for water box, yes for membrane
BerendsenPressure                       on
BerendsenPressureTarget                 1.01325
BerendsenPressureCompressibility        4.57e-5
BerendsenPressureRelaxationTime         100.
BerendsenPressureFreq                   2

# Output trajectories
dcdfreq  5000
DCDUnitcell  yes

# protocol - MD
run 50000
