# Supplementary material for: Ensembles Are Required to Handle Aleatoric and Parametric Uncertainty in Molecular Dynamics Simulation
Source: J Chem Theory Comput. 2021 Jul 19;17(8):5187–97. doi: 10.1021/acs.jctc.1c00526 (PMC8389531; doi:10.1021/acs.jctc.1c00526)
Supplement: Supplementary file 1 — ct1c00526_si_001.zip [file ct1c00526_si_001.zip › UQ_NAMD-wouter_dev/namd_adapt.py]

"""
==============================================================================
THE ADAPTATION STEP

Execute the look ahead step first

Takes the admissble points computed in the look ahead step to decide along
which dimension to place more samples. See adapt_dimension subroutine.

The look-ahead step and the adaptation step can be executed multiple times:
look ahead, adapt, look ahead, adapt, etc
==============================================================================
"""

import easyvvuq as uq
import os, sys
import matplotlib.pyplot as plt
import numpy as np
from encoders import SimEncoder, Eq1Encoder, Eq2Encoder

output_columns = ["binding_energy_avg"]
path_uqnamd = os.environ['PATH_UQNAMD']
work_dir = path_uqnamd+ "/campaigns"

# Set iteration count of the adaptive algorithm
iteration = int(sys.argv[1])

#reload Campaign, sampler, analysis
campaign = uq.Campaign(state_file="namd_easyvvuq_state.{}.json".format(iteration),
                       work_dir=work_dir)
print('========================================================')
print('Reloaded campaign', campaign.campaign_dir.split('/')[-1], ' at iteration: ', iteration)
print('========================================================')
sampler = campaign.get_active_sampler()
sampler.load_state("namd_sampler_state.{}.pickle".format(iteration))
campaign.set_sampler(sampler)
analysis = uq.analysis.SCAnalysis(sampler=sampler, qoi_cols=output_columns)
analysis.load_state("namd_analysis_state.{}.pickle".format(iteration))

# fetch results
#fab.get_uq_samples(config, campaign.campaign_dir, sampler._number_of_samples,
#                   machine='eagle_vecma')
campaign.collate()

#compute the error at all admissible points, select direction with
#highest error and add that direction to the grid
data_frame = campaign.get_collation_result()
data_frame.to_csv('results.csv')
analysis.adapt_dimension(output_columns[0], data_frame, method='var')

#save everything
campaign.save_state("namd_easyvvuq_state.{}.json".format(iteration))
sampler.save_state("namd_sampler_state.{}.pickle".format(iteration))
analysis.save_state("namd_analysis_state.{}.pickle".format(iteration))

#apply analysis
#campaign.apply_analysis(analysis)
#results = campaign.get_last_analysis()

#sobols_first = results["sobols_first"][output_columns[0]]
#for param in sobols_first.keys():
#    print(sobols_first[param][-1],param)

# Outdated (not for covidsim) to be replaced by the analysis of binding energy vs ?? (but not 'days') (Maxime)
# #plot mean +/- std dev
# fig = plt.figure()
# ax = fig.add_subplot(111, xlabel="days", ylabel=output_columns[0])
# #mean = results["statistical_moments"][output_columns[0]]["mean"]
# #std = results["statistical_moments"][output_columns[0]]["std"]
# #ax.plot(mean)
# #ax.plot(mean + std, '--r')
# #ax.plot(mean - std, '--r')
# plt.tight_layout()

#plot max quad order per dimension. Gives an idea of which
#variables are important
analysis.adaptation_histogram()
analysis.plot_stat_convergence()
print(analysis.get_adaptation_errors())
