# Supplementary material for: Ensembles Are Required to Handle Aleatoric and Parametric Uncertainty in Molecular Dynamics Simulation
Source: J Chem Theory Comput. 2021 Jul 19;17(8):5187–97. doi: 10.1021/acs.jctc.1c00526 (PMC8389531; doi:10.1021/acs.jctc.1c00526)
Supplement: Supplementary file 1 — ct1c00526_si_001.zip [file ct1c00526_si_001.zip › UQ_NAMD-wouter_dev/namd_analyse.py]

"""
==============================================================================
ANALYSIS OF THE INITIAL (DIMENSION-ADAPTIVE) STCOHASTIC COLLOCATION CAMPAIGN

Execute once.
==============================================================================
"""

import easyvvuq as uq
import os
from encoders import SimEncoder, Eq1Encoder, Eq2Encoder

output_columns = ["binding_energy_avg"]
path_uqnamd = os.environ['PATH_UQNAMD']
work_dir = path_uqnamd+ "/campaigns"

campaign = uq.Campaign(state_file="namd_easyvvuq_state.0.json",
                       work_dir=work_dir)
print('========================================================')
print('Reloaded campaign', campaign.campaign_dir.split('/')[-1])
print('========================================================')
sampler = campaign.get_active_sampler()
sampler.load_state("namd_sampler_state.0.pickle")
campaign.set_sampler(sampler)

#get results
#fab.get_uq_samples(config, campaign.campaign_dir, sampler._number_of_samples,
#                   machine='eagle_vecma')
campaign.collate()

# Post-processing analysis
analysis = uq.analysis.SCAnalysis(
    sampler=campaign._active_sampler,
    qoi_cols=output_columns
)

campaign.apply_analysis(analysis)

#this is a temporary subroutine which saves the entire state of
#the analysis in a pickle file. The proper place for this is the database
analysis.save_state("namd_analysis_state.0.pickle")
