# Supplementary material for: Ensembles Are Required to Handle Aleatoric and Parametric Uncertainty in Molecular Dynamics Simulation
Source: J Chem Theory Comput. 2021 Jul 19;17(8):5187–97. doi: 10.1021/acs.jctc.1c00526 (PMC8389531; doi:10.1021/acs.jctc.1c00526)
Supplement: Supplementary file 1 — ct1c00526_si_001.zip [file ct1c00526_si_001.zip › UQ_NAMD-wouter_dev/namd_init.py]

"""
==============================================================================
INITIALIZATION OF A (DIMENSION-ADAPTIVE) STOCHASTIC COLLOCATION CAMPAIGN

Execute once.
==============================================================================
"""

import easyvvuq as uq
import chaospy as cp
import os, sys
import math
import json
import numpy as np
from encoders import SimEncoder, Eq0Encoder, Eq1Encoder, Eq2Encoder

output_columns = ["drug","binding_energy_avg"]
path_uqnamd = os.environ['PATH_UQNAMD']
work_dir = path_uqnamd+ "/campaigns"

n_replicas = 25 # number of replicas per input data point

# Set up a fresh campaign
campaign = uq.Campaign(name='namd_', work_dir=work_dir)

# Define parameter space
params = json.load(open(path_uqnamd + '/template/g15/replica-confs/params.json'))
#manually add some parameters
#params["example_param"] = {"default": 14.0, "type": "float"}
#params["rng_seed_eq1"] = {"default": rng_seed,"type": "integer"}

# tell the campaign the directory structure required
directory_tree = {'g15':
                    {'build': None,
                     'constraint': None,
                     'fe':
                        {'build': None,
                         'dcd': None,
                         'mmpbsa': {'rep'+str(i):None for i in range(1,n_replicas+1)},
                        },
                     'par': None,
                     'replica-confs': None,
                     'replicas':
                        {'rep'+str(i):
                            {'equilibration': None,
                             'simulation': None}
                             for i in range(1,n_replicas+1)
                            },
                        }
                    }

# Build the encoders
multiencoder = uq.encoders.MultiEncoder(
    uq.encoders.DirectoryBuilder(tree=directory_tree),
    Eq0Encoder(
        template_fname= path_uqnamd + '/template/g15/replica-confs/template_eq0.conf',
        target_filename='g15/replica-confs/eq0.conf'),    
    uq.encoders.CopyEncoder(
        source_filename= path_uqnamd + '/template/g15/replica-confs/eq0-replicas.conf',
        target_filename='g15/replica-confs/eq0-replicas.conf'),
    Eq1Encoder(
        template_fname= path_uqnamd + '/template/g15/replica-confs/template_eq1.conf',
        target_filename='g15/replica-confs/eq1.conf'),
    uq.encoders.CopyEncoder(
        source_filename= path_uqnamd + '/template/g15/replica-confs/eq1-replicas.conf',
        target_filename='g15/replica-confs/eq1-replicas.conf'),
    Eq2Encoder(
        template_fname= path_uqnamd + '/template/g15/replica-confs/template_eq2.conf',
        target_filename='g15/replica-confs/eq2.conf'),
    uq.encoders.CopyEncoder(
        source_filename= path_uqnamd + '/template/g15/replica-confs/eq2-replicas.conf',
        target_filename='g15/replica-confs/eq2-replicas.conf'),
    SimEncoder(
        template_fname= path_uqnamd + '/template/g15/replica-confs/template_sim1.conf',
        target_filename='g15/replica-confs/sim1.conf'),
    uq.encoders.CopyEncoder(
        source_filename= path_uqnamd + '/template/g15/replica-confs/sim1-replicas.conf',
        target_filename='g15/replica-confs/sim1-replicas.conf'),
    uq.encoders.GenericEncoder(
        delimiter='$',
        template_fname= path_uqnamd + '/template/g15/build/tleap.in',
        target_filename='g15/build/tleap.in')
)

# will have to write something in the analysis step which collects replicas output
# into a useful file, prefereable csv
decoder = uq.decoders.SimpleCSV(
    target_filename='output.csv',
    output_columns=output_columns, header=0, delimiter=',')

collater = uq.collate.AggregateSamples(average=False)

# Add the app
campaign.add_app(name="uq_for_namd",
                 params=params,
                 encoder=multiencoder,
                 collater=collater,
                 decoder=decoder)
# Set the active app to be cannonsim (this is redundant when only one app
# has been added)
campaign.set_app("uq_for_namd")

#parameters to vary
# for a lot of the parameters its hard to define a useful range to sample
# we could choose +/- 15%
# or choose ranges that are typically found in the literature
vary_physical = {
  "setTemperature": cp.Uniform(300.0*0.85,300.0*1.15),
  "time_factor_eq": cp.Uniform(60000.0*0.85,60000.0*1.15),
  "BerendsenPressureTarget": cp.Uniform(1.01325*0.85,1.01325*1.15),
  "time_sim1": cp.Uniform(10000000.0*0.85,10000000.0*1.15),
}
 
vary_solver = {
  "box_size": cp.Uniform(14.0*0.85,14.0*1.15),
  "cutoff": cp.Uniform(12.0*0.85,12.0*1.15),
  "timestep": cp.Uniform(2.0*0.85,2.0*1.15),
  "rigidtolerance": cp.Uniform(0.00001*0.85,0.00001*1.15),
  "PMEGridSpacing": cp.Uniform(1.0*0.85,1.0*1.15),
  "initTemperature_eq1": cp.Uniform(50.0*0.85,50.0*1.15),
  "reassignIncr_eq1": cp.Uniform(1.0*0.85,1.0*1.15),
  "langevinDamping": cp.Uniform(5.0*0.85,5.0*1.15),
  "BerendsenPressureCompressibility": cp.Uniform(0.0000457*0.85,0.0000457*1.15),
  "BerendsenPressureRelaxationTime": cp.Uniform(100.0*0.85,100.0*1.15),
}

vary_discrete = {
  "switching": cp.DiscreteUniform(0,1), # ["off", "on"]
  "rigidBonds": cp.DiscreteUniform(0,2), # ["none", "water", "all"]
  "rigidIterations": cp.DiscreteUniform(int(math.floor(100*0.85)),int(math.ceil(100*1.15))),
  "nonbondedFreq": cp.DiscreteUniform(0,2),
  "fullElectFrequency": cp.DiscreteUniform(1,3),
  "stepspercycle": cp.DiscreteUniform(8,12),
  "minimize_eq0": cp.DiscreteUniform(int(1000*0.85),int(1000*1.15)),
  "reassignFreq_eq1": cp.DiscreteUniform(int(100*0.85),int(100*1.15)),
  "langevinHydrogen": cp.DiscreteUniform(0,1), # ["no", "yes"]
  "useGroupPressure": cp.DiscreteUniform(0,1), # ["no", "yes"]
  "BerendsenPressureFreq": cp.DiscreteUniform(1,3),
}

vary = {}
vary.update(vary_physical)
vary.update(vary_solver)
#vary.update(vary_discrete)

#==================================
#create (dimension-adaptive) sampler
#=================================

#sampler = uq.sampling.SCSampler(vary=vary, polynomial_order=2,
#                                quadrature_rule="G")

sampler = uq.sampling.SCSampler(vary=vary, polynomial_order=1,
                                quadrature_rule="C",
                                sparse=True, growth=True,
                                midpoint_level1=True,
                                dimension_adaptive=True)

campaign.set_sampler(sampler)
campaign.draw_samples()
campaign.populate_runs_dir()

campaign.save_state("namd_easyvvuq_state.0.json")
sampler.save_state("namd_sampler_state.0.pickle")

#run the UQ ensemble
cmd = path_uqnamd + "/template/full.sh"
vinterpret = "sbatch --export=path_uq={}".format(path_uqnamd)
campaign.apply_for_each_run_dir(uq.actions.ExecuteLocal(cmd, interpret=vinterpret))

# using jobarray instead
#cmd = path_uqnamd + "/template/full.jobarray.sh"
#srange = "RF-RL" # where RF is the number of the first Run_ to simulate and RL is the number of the last Run_ to simulate
#vinterpret = "sbatch --array={} --export=path_uq={}".format(srange, path_uqnamd)
#campaign.apply_in_run_dir(uq.actions.ExecuteLocal(cmd, interpret=vinterpret))
