# Supplementary material for: Ensembles Are Required to Handle Aleatoric and Parametric Uncertainty in Molecular Dynamics Simulation
Source: J Chem Theory Comput. 2021 Jul 19;17(8):5187–97. doi: 10.1021/acs.jctc.1c00526 (PMC8389531; doi:10.1021/acs.jctc.1c00526)
Supplement: Supplementary file 1 — ct1c00526_si_001.zip [file ct1c00526_si_001.zip › UQ_NAMD-wouter_dev/plots.ipynb]

# %% [code]
import easyvvuq as uq
import os
from custom import CustomEncoder
import numpy as np
import pandas as pd

# %% [code]
home = '/Users/robertsinclair/codes/FabSim3/plugins/FabCovidsim/adaptive_robbie2'
output_columns = ["cumDeath"]
work_dir = '~/postdoc1/covid/campaigns'
config = 'disease_adaptive'

# %% [code]
# load campagin state
campaign = uq.Campaign(state_file="covid_easyvvuq_state.json", 
                       work_dir=work_dir)
sampler = campaign.get_active_sampler()
sampler.load_state("covid_sampler_state.pickle")
campaign.set_sampler(sampler)
analysis = uq.analysis.SCAnalysis(sampler=sampler, qoi_cols=output_columns)
analysis.load_state("covid_analysis_state.pickle")
sampler = campaign.get_active_sampler()
sampler.load_state("covid_sampler_state.pickle")

# %% [code]
# make the input parameters more readable for a journal paper

params = list(analysis.sampler.vary.get_keys())
params[9] = 'Relative_transmission_rates_for elementary schools'
params[10] = 'Relative_transmission_rates_for high schools'
params[11] = 'Relative_transmission_rates_for universities'
params[12] = 'Relative_transmission_rates_for office/workplace'
params[13] = 'Relative_spatial_contact_rates_by_age'

for i,param in enumerate(params):
    params[i] = param.replace('_',' ')

# %% [markdown]
# Table of params

This is just a pandas dataframe, this will be specific to each group so make it by whatever means neccesary 

# %% [code]
defaults = {
        "Symptomatic_infectiousness_relative_to_asymptomatic": 1.75,
        "Proportion_symptomatic": 0.6,
        "Latent_period": 5,
        "Mortality_factor": 1.0,
        "Reproduction_number": None,
        "Infectious_period": 13.55,
        "Household_attack_rate": 0.145,
        "Household_transmission_denominator_power": 0.8,
        "Delay_from_end_of_latent_period_to_start_of_symptoms": 0.75,
        "Relative_transmission_rates_for_place_types0": 0.115,
        "Relative_transmission_rates_for_place_types1": 0.115,
        "Relative_transmission_rates_for_place_types2": 0.075,
        "Relative_transmission_rates_for_place_types3": 0.06,
        "Relative_spatial_contact_rates_by_age_power": 2.125
}
choice = {
        "Symptomatic_infectiousness_relative_to_asymptomatic": 'Literature',
        "Proportion_symptomatic": 'Literature',
        "Latent_period": 'Literature',
        "Mortality_factor": '+/- 20%',
        "Reproduction_number": 'Literature',
        "Infectious_period": 'Literature',
        "Household_attack_rate": 'Suggested by Imperial',
        "Household_transmission_denominator_power": 'Suggested by Imperial',
        "Delay_from_end_of_latent_period_to_start_of_symptoms": 'Literature',
        "Relative_transmission_rates_for_place_types0": 'Suggested by Imperial',
        "Relative_transmission_rates_for_place_types1": 'Suggested by Imperial',
        "Relative_transmission_rates_for_place_types2": 'Suggested by Imperial',
        "Relative_transmission_rates_for_place_types3": 'Suggested by Imperial',
        "Relative_spatial_contact_rates_by_age_power": 'Suggested by Imperial'
}

# %% [code]
adapt_measure = np.max(analysis.l_norm, axis=0)

# %% [code]
data = {
    'default':[],
    'min':[],
    'max':[],
    'reason for range':[],
    'max quadrature order':[],
}
index = []

for i, (key, dist) in enumerate(analysis.sampler.vary.vary_dict.items()):
    data['min'] += [dist.lower]
    data['max'] += [dist.upper]
    data['max quadrature order'] += [adapt_measure[i]]
    data['default'] += [defaults[key]]
    data['reason for range'] += [choice[key]]
data['min'] = [float(x) for x in data['min']]
data['max'] = [float(x) for x in data['max']]
    
data = pd.DataFrame(data, index=params)
data.sort_values('max quadrature order', ascending=False)

print(data.to_latex())

# %% [markdown]
# Sobol indeces

First run the analysis, this will take a while. Then plot the first order sobol indeces.

Then calculate the total sobol indeces, this also takes a while and gives a better idea of the total importance of a parameter. 

# %% [code]
campaign.apply_analysis(analysis)
results = campaign.get_last_analysis()

# %% [code]
sobols_first = results["sobols_first"][output_columns[0]]

# %% [code]
# plot first order sobol indeces by time

import seaborn as sns
import matplotlib.pyplot as plt 

plt.figure()

x = range(801)
for i,v in enumerate(sobols_first):
    y = sobols_first[v]
    important = False
    if y[-1] > 0.001:
        ax = sns.lineplot(x=x,y=sobols_first[v],label=params[i])

plt.legend(bbox_to_anchor=(1.05, 0.8), loc=2, borderaxespad=0.)
plt.xlabel('Days')
plt.ylabel('First order Sobol index')

# %% [code]
mean, D, S_u = analysis.get_pce_sobol_indices('cumDeath','all')

# %% [code]
# plot total sobal index for each variable 
sns.set_palette("colorblind")
plt.figure()
x = range(801)
S_T = {i:np.zeros(801) for i in range(14)}

for key in S_u.keys():
    for index in key:
        S_T[index] += S_u[key]
        
for i,label in enumerate(sobols_first):
    y = S_T[i]
    if y[-1] > 0.02:
        sns.lineplot(x=x,y=y,label=params[i])
    
plt.legend(bbox_to_anchor=(1.05, 0.8), loc=2, borderaxespad=0.)
plt.xlabel('Days')
plt.ylabel('Total Sobol index')   

# %% [code]
# this is useful to check if there are some significant high order interactions
for key in S_u.keys():
    if S_u[key][-1] > 0.01:
         print(key, S_u[key][-1])
            
print('\n key:')
for i,label in enumerate(sobols_first):
    print(i,label)

# %% [markdown]
# Cumulitive deaths 

I've modified wouters code from easyvvuq to generate 2 confidence intervals in one ensemble. 

# %% [code]
def get_confidence_intervals(self, qoi, n_samples, conf1=0.36, conf2=0.9):
        """
        Compute the confidence intervals based upon samples of the SC surrogate.
        Uses a non-parametric approach based upon the empirical cumulative
        distribution function.

        Parameters:
        -----------
        qoi (str): name of the Quantity of Interest for which to compute the intervals
        n_samples (int): number of surrogate samples to be used in the computation
        conf (float in [0, 1]): the confidence interval magnitude

        Returns:
        --------
        lower, upper (array of floats): the upper and lower bound of the interval
        """

        #lower bound = alpha, upper bound = 1 - alpha 
        alpha1 = 0.5*(1.0 - conf1)
        alpha2 = 0.5*(1.0 - conf2)

        #draw n_samples draws from the input distributions
        xi_mc = np.zeros([n_samples, self.N])
        idx = 0
        for dist in self.sampler.vary.get_values():
            xi_mc[:, idx] = dist.sample(n_samples)
            idx += 1

        #sample the surrogate n_samples times
        surr_samples = np.zeros([n_samples, self.N_qoi])
        print('Sampling surrogate %d times' % (n_samples,))
        for i in range(n_samples):
            surr_samples[i, :] = self.surrogate(qoi, xi_mc[i])
            if np.mod(i, 100) == 0:
                print('%d of %d' % (i + 1, n_samples))
        print('done')

        #arrays for lower and upper bound of the interval
        lower = np.zeros(self.N_qoi)
        upper = np.zeros(self.N_qoi)

        #the probabilities of the ecdf
        prob = np.linspace(0, 1, n_samples)
        #the closest locations in prob that correspond to the interval bounds
        idx10 = np.where(prob <= alpha1)[0][-1]
        idx11 = np.where(prob <= 1.0 - alpha1)[0][-1]
        idx20 = np.where(prob <= alpha2)[0][-1]
        idx21 = np.where(prob <= 1.0 - alpha2)[0][-1]
        
        lower1 = np.zeros(self.N_qoi)
        lower2 = np.zeros(self.N_qoi)
        upper1 = np.zeros(self.N_qoi)
        upper2 = np.zeros(self.N_qoi)
        
        #for every location of qoi compute the ecdf-based confidence interval
        for i in range(self.N_qoi):
            #the sorted surrogate samples at the current location
            samples_sorted = np.sort(surr_samples[:, i])
            #the corresponding confidence interval
            lower1[i] = samples_sorted[idx10]
            upper1[i] = samples_sorted[idx11]
            lower2[i] = samples_sorted[idx20]
            upper2[i] = samples_sorted[idx21]
       
        total_deaths = surr_samples[:, -1]
        
        return lower1, upper1, lower2, upper2, total_deaths


# %% [code]
lower1, upper1, lower2, upper2, total_deaths = get_confidence_intervals(analysis, 'cumDeath', 1000)

# %% [code]
import matplotlib.pyplot as plt
from matplotlib import gridspec
import seaborn as sns

x = range(801)

fig = plt.figure(figsize=(8,4))
spec = gridspec.GridSpec(ncols=2, nrows=1,
                         width_ratios=[3, 1])

ax1 = fig.add_subplot(spec[0])
ax2 = fig.add_subplot(spec[1], sharey=ax1)
ax2.get_xaxis().set_ticks([])
fig.subplots_adjust(wspace=0)
plt.setp(ax2.get_yticklabels(), visible=False)

ax1.fill_between(x, lower2, upper2, color='#eee9ff', label='95% CI')
ax1.fill_between(x, lower1, upper1, color='#aa99cc', label='68% CI')
mean = results["statistical_moments"][output_columns[0]]["mean"]
ax1.plot(x,mean, label='Mean')
ax1.legend(loc="upper left")

ax1.set_xlabel('Days')
ax1.set_ylabel('Cumulative deaths')
ax2.set_xlabel('Frequency')
#ax2.set_title('Total deaths distribution')
ax2.axis('off')

ax2 = sns.distplot(total_deaths, vertical=True)

# %% [code]
total_deaths.mean()

# %% [code]
total_deaths.std()

# %% [code]
from scipy.stats import skew, kurtosis
skew(total_deaths)

# %% [code]
kurtosis(total_deaths)

# %% [code]
from scipy.stats import lognorm
stddev = total_deaths.std()
mean = total_deaths.mean()

dist=lognorm([stddev],loc=mean)

# %% [code]
x = range(0,100000)
sns.lineplot(x,dist.pdf(x))

# %% [code]
dist.expect()

# %% [code]
sns.distplot(total_deaths)

# %% [code]
N=70
x = np.arange(1,N)

pdf = np.zeros(len(x))

for count in total_deaths:
    count = round(count/1000)
    pdf[int(count)] += 1

pdf = pdf / (sum(pdf))
print(sum(pdf))

sns.lineplot(x=x,y=pdf)


# %% [code]
def lognormal(x,sig,mu):
    factor = 1/(x*sig*np.sqrt(2*np.pi))
    top = (np.log(x) - mu)**2
    bot = 2 * sig * sig
    return factor * np.exp(-top/bot)

# %% [code]
from scipy.optimize import curve_fit

a,b = curve_fit(lognormal,x,pdf, p0=[1,2])
a,b

# %% [code]
sns.lineplot(x=x, y=lognormal(x,a[0],a[1]))
sns.lineplot(x=x,y=pdf)

# %% [code]
def mean(sig, mu):
    return np.exp(mu + sig*sig/2)
mean(*a)

# %% [code]
skew(lognormal(x,a[0],a[1])),kurtosis(lognormal(x,a[0],a[1]))

# %% [code]


# %% [code]


# %% [code]


# %% [code]


# %% [code]


# %% [code]


# %% [code]
