# Supplementary material for: Ensembles Are Required to Handle Aleatoric and Parametric Uncertainty in Molecular Dynamics Simulation
Source: J Chem Theory Comput. 2021 Jul 19;17(8):5187–97. doi: 10.1021/acs.jctc.1c00526 (PMC8389531; doi:10.1021/acs.jctc.1c00526)
Supplement: Supplementary file 1 — ct1c00526_si_001.zip [file ct1c00526_si_001.zip › UQ_NAMD-wouter_dev/template/g15/par/g15.frcmod]

remark goes here
MASS

BOND

ANGLE

DIHE

IMPROPER
ca-ca-ca-ha         1.1          180.0         2.0          General improper torsional angle (2 general atom types)
ca-ca-ca-nh         1.1          180.0         2.0          Using default value
c3-ca-nh-hn         1.1          180.0         2.0          Using default value
c -c3-n -ca         1.1          180.0         2.0          Using default value
c3-n -c -o         10.5          180.0         2.0          General improper torsional angle (2 general atom types)
ca-ca-ca-n          1.1          180.0         2.0          Using default value
ca-cp-ca-ha         1.1          180.0         2.0          General improper torsional angle (2 general atom types)
ca-cp-ca-hc         1.1          180.0         2.0          Using default value
ca-ca-cp-cp         1.1          180.0         2.0          Using default value
c -ca-ca-ca         1.1          180.0         2.0          Using default value
ca-o -c -o          1.1          180.0         2.0          General improper torsional angle (1 general atom type)

NONBON
