# Supplementary material for: Ensembles Are Required to Handle Aleatoric and Parametric Uncertainty in Molecular Dynamics Simulation
Source: J Chem Theory Comput. 2021 Jul 19;17(8):5187–97. doi: 10.1021/acs.jctc.1c00526 (PMC8389531; doi:10.1021/acs.jctc.1c00526)
Supplement: Supplementary file 1 — ct1c00526_si_001.zip [file ct1c00526_si_001.zip › UQ_NAMD-wouter_dev/template/g15/par/g15.pdb]

REMARK   6 PROTEIN CHAINS 1
ATOM      1  N   SER A  42      -4.659  24.100  -2.878  1.00 11.99           N  
ATOM      2  CA  SER A  42      -5.321  23.172  -1.909  1.00 11.29           C  
ATOM      3  C   SER A  42      -4.275  22.499  -1.030  1.00 10.66           C  
ATOM      4  O   SER A  42      -3.072  22.649  -1.253  1.00 10.40           O  
ATOM      5  CB  SER A  42      -6.163  22.115  -2.637  1.00 12.24           C  
ATOM      6  OG  SER A  42      -5.357  21.080  -3.188  1.00 13.13           O  
ATOM      7  N   MET A  43      -4.749  21.746  -0.042  1.00 10.17           N  
ATOM      8  CA  MET A  43      -3.891  21.152   0.973  1.00  9.98           C  
ATOM      9  C   MET A  43      -3.993  19.633   0.966  1.00  8.91           C  
ATOM     10  O   MET A  43      -5.013  19.078   0.585  1.00  8.72           O  
ATOM     11  CB  MET A  43      -4.312  21.665   2.350  1.00 11.14           C  
ATOM     12  CG  MET A  43      -4.191  23.173   2.504  1.00 12.37           C  
ATOM     13  SD  MET A  43      -5.078  23.766   3.955  1.00 14.73           S  
ATOM     14  CE  MET A  43      -5.158  25.524   3.613  1.00 14.78           C  
ATOM     15  N   ASN A  44      -2.926  18.974   1.399  1.00  8.21           N  
ATOM     16  CA  ASN A  44      -2.959  17.533   1.619  1.00  7.65           C  
ATOM     17  C   ASN A  44      -3.600  17.205   2.956  1.00  7.25           C  
ATOM     18  O   ASN A  44      -3.482  17.983   3.902  1.00  7.59           O  
ATOM     19  CB  ASN A  44      -1.542  16.958   1.593  1.00  7.59           C  
ATOM     20  CG  ASN A  44      -0.944  16.949   0.200  1.00  7.73           C  
ATOM     21  ND2 ASN A  44       0.313  17.362   0.099  1.00  8.16           N  
ATOM     22  OD1 ASN A  44      -1.599  16.566  -0.769  1.00  7.60           O  
ATOM     23  N   PRO A  45      -4.267  16.045   3.049  1.00  6.66           N  
ATOM     24  CA  PRO A  45      -4.686  15.557   4.359  1.00  6.64           C  
ATOM     25  C   PRO A  45      -3.478  14.999   5.098  1.00  6.60           C  
ATOM     26  O   PRO A  45      -2.465  14.708   4.471  1.00  6.66           O  
ATOM     27  CB  PRO A  45      -5.648  14.427   4.006  1.00  6.53           C  
ATOM     28  CG  PRO A  45      -5.087  13.871   2.738  1.00  6.56           C  
ATOM     29  CD  PRO A  45      -4.543  15.058   1.988  1.00  6.58           C  
ATOM     30  N   PRO A  46      -3.578  14.830   6.426  1.00  6.56           N  
ATOM     31  CA  PRO A  46      -2.525  14.094   7.120  1.00  6.67           C  
ATOM     32  C   PRO A  46      -2.459  12.658   6.595  1.00  6.86           C  
ATOM     33  O   PRO A  46      -3.454  12.153   6.084  1.00  6.67           O  
ATOM     34  CB  PRO A  46      -2.987  14.121   8.580  1.00  6.68           C  
ATOM     35  CG  PRO A  46      -4.468  14.233   8.489  1.00  6.59           C  
ATOM     36  CD  PRO A  46      -4.706  15.144   7.315  1.00  6.65           C  
ATOM     37  N   PRO A  47      -1.294  12.007   6.708  1.00  7.04           N  
ATOM     38  CA  PRO A  47      -1.190  10.632   6.229  1.00  7.14           C  
ATOM     39  C   PRO A  47      -1.979   9.668   7.117  1.00  7.23           C  
ATOM     40  O   PRO A  47      -2.334  10.025   8.250  1.00  7.27           O  
ATOM     41  CB  PRO A  47       0.310  10.349   6.338  1.00  7.22           C  
ATOM     42  CG  PRO A  47       0.759  11.195   7.480  1.00  7.26           C  
ATOM     43  CD  PRO A  47      -0.061  12.450   7.384  1.00  7.21           C  
ATOM     44  N   PRO A  48      -2.248   8.449   6.624  1.00  7.35           N  
ATOM     45  CA  PRO A  48      -2.862   7.447   7.496  1.00  7.50           C  
ATOM     46  C   PRO A  48      -1.971   7.153   8.704  1.00  7.85           C  
ATOM     47  O   PRO A  48      -0.748   7.194   8.587  1.00  7.92           O  
ATOM     48  CB  PRO A  48      -2.975   6.210   6.594  1.00  7.39           C  
ATOM     49  CG  PRO A  48      -2.855   6.723   5.196  1.00  7.49           C  
ATOM     50  CD  PRO A  48      -1.932   7.895   5.296  1.00  7.29           C  
ATOM     51  N   GLU A  49      -2.576   6.874   9.857  1.00  8.29           N  
ATOM     52  CA  GLU A  49      -1.788   6.553  11.045  1.00  8.89           C  
ATOM     53  C   GLU A  49      -0.947   5.304  10.799  1.00  8.61           C  
ATOM     54  O   GLU A  49      -1.373   4.382  10.093  1.00  8.65           O  
ATOM     55  CB  GLU A  49      -2.682   6.376  12.281  1.00  9.30           C  
ATOM     56  CG  GLU A  49      -3.654   5.204  12.229  1.00  9.82           C  
ATOM     57  CD  GLU A  49      -4.479   5.052  13.500  1.00 10.72           C  
ATOM     58  OE1 GLU A  49      -4.783   6.073  14.150  1.00 12.61           O  
ATOM     59  OE2 GLU A  49      -4.841   3.909  13.847  1.00 10.67           O1-
ATOM     60  N   THR A  50       0.255   5.292  11.364  1.00  8.58           N  
ATOM     61  CA  THR A  50       1.166   4.159  11.222  1.00  8.67           C  
ATOM     62  C   THR A  50       1.467   3.481  12.562  1.00  8.16           C  
ATOM     63  O   THR A  50       2.041   2.393  12.590  1.00  7.60           O  
ATOM     64  CB  THR A  50       2.493   4.599  10.577  1.00  9.46           C  
ATOM     65  CG2 THR A  50       2.266   5.163   9.165  1.00  9.53           C  
ATOM     66  OG1 THR A  50       3.110   5.599  11.395  1.00 11.21           O  
ATOM     67  N   SER A  51       1.104   4.141  13.664  1.00  7.75           N  
ATOM     68  CA  SER A  51       1.224   3.579  15.001  1.00  7.75           C  
ATOM     69  C   SER A  51       0.218   4.283  15.907  1.00  7.74           C  
ATOM     70  O   SER A  51       0.122   5.506  15.891  1.00  7.80           O  
ATOM     71  CB  SER A  51       2.650   3.748  15.537  1.00  7.64           C  
ATOM     72  OG  SER A  51       2.856   2.990  16.721  1.00  7.79           O  
ATOM     73  N   ASN A  52      -0.542   3.502  16.672  1.00  8.07           N  
ATOM     74  CA  ASN A  52      -1.588   4.034  17.539  1.00  8.34           C  
ATOM     75  C   ASN A  52      -1.483   3.366  18.910  1.00  8.29           C  
ATOM     76  O   ASN A  52      -1.681   2.160  19.017  1.00  7.93           O  
ATOM     77  CB  ASN A  52      -2.955   3.753  16.917  1.00  8.96           C  
ATOM     78  CG  ASN A  52      -4.100   4.428  17.659  1.00  9.56           C  
ATOM     79  ND2 ASN A  52      -5.169   4.727  16.929  1.00 10.79           N  
ATOM     80  OD1 ASN A  52      -4.034   4.671  18.866  1.00  9.60           O  
ATOM     81  N   PRO A  53      -1.179   4.141  19.965  1.00  8.17           N  
ATOM     82  CA  PRO A  53      -1.010   3.531  21.296  1.00  8.50           C  
ATOM     83  C   PRO A  53      -2.292   2.929  21.886  1.00  8.88           C  
ATOM     84  O   PRO A  53      -2.229   2.209  22.888  1.00  9.34           O  
ATOM     85  CB  PRO A  53      -0.512   4.699  22.157  1.00  8.46           C  
ATOM     86  CG  PRO A  53      -1.006   5.921  21.463  1.00  8.33           C  
ATOM     87  CD  PRO A  53      -0.991   5.603  20.001  1.00  8.21           C  
ATOM     88  N   ASN A  54      -3.433   3.225  21.270  1.00  9.26           N  
ATOM     89  CA  ASN A  54      -4.726   2.689  21.692  1.00  9.59           C  
ATOM     90  C   ASN A  54      -5.092   1.388  20.993  1.00  9.00           C  
ATOM     91  O   ASN A  54      -6.067   0.736  21.370  1.00  9.22           O  
ATOM     92  CB  ASN A  54      -5.807   3.734  21.425  1.00 10.64           C  
ATOM     93  CG  ASN A  54      -5.497   5.051  22.102  1.00 11.85           C  
ATOM     94  ND2 ASN A  54      -5.118   6.055  21.318  1.00 12.60           N  
ATOM     95  OD1 ASN A  54      -5.557   5.150  23.323  1.00 13.97           O  
ATOM     96  N   LYS A  55      -4.286   1.005  20.003  1.00  8.67           N  
ATOM     97  CA  LYS A  55      -4.585  -0.125  19.134  0.50  8.62           C  
ATOM     98  C   LYS A  55      -3.578  -1.260  19.357  1.00  8.29           C  
ATOM     99  O   LYS A  55      -2.375  -1.063  19.191  1.00  8.26           O  
ATOM    100  CB  LYS A  55      -4.538   0.344  17.679  0.50  9.03           C  
ATOM    101  CG  LYS A  55      -5.249  -0.560  16.693  0.50  9.41           C  
ATOM    102  CD  LYS A  55      -5.411   0.140  15.353  0.50  9.67           C  
ATOM    103  CE  LYS A  55      -5.779  -0.838  14.254  0.50 10.08           C  
ATOM    104  NZ  LYS A  55      -4.629  -1.703  13.881  0.50 10.61           N1+
ATOM    105  N   PRO A  56      -4.061  -2.463  19.738  1.00  7.93           N  
ATOM    106  CA  PRO A  56      -3.116  -3.561  19.970  1.00  7.88           C  
ATOM    107  C   PRO A  56      -2.218  -3.902  18.779  1.00  7.76           C  
ATOM    108  O   PRO A  56      -2.652  -3.820  17.624  1.00  7.41           O  
ATOM    109  CB  PRO A  56      -4.029  -4.744  20.315  1.00  7.87           C  
ATOM    110  CG  PRO A  56      -5.223  -4.106  20.927  1.00  7.92           C  
ATOM    111  CD  PRO A  56      -5.428  -2.835  20.153  1.00  7.99           C  
ATOM    112  N   LYS A  57      -0.986  -4.295  19.093  1.00  8.24           N  
ATOM    113  CA  LYS A  57       0.060  -4.565  18.114  1.00  8.54           C  
ATOM    114  C   LYS A  57       0.631  -5.956  18.319  1.00  8.36           C  
ATOM    115  O   LYS A  57       0.790  -6.403  19.453  1.00  8.00           O  
ATOM    116  CB  LYS A  57       1.208  -3.573  18.303  1.00  9.24           C  
ATOM    117  CG  LYS A  57       0.897  -2.145  17.908  1.00 10.18           C  
ATOM    118  CD  LYS A  57       1.815  -1.167  18.620  1.00 11.34           C  
ATOM    119  CE  LYS A  57       1.284  -0.813  20.001  1.00 11.58           C  
ATOM    120  NZ  LYS A  57       0.019  -0.026  19.939  1.00 11.89           N1+
ATOM    121  N   ARG A  58       0.965  -6.635  17.231  1.00  8.60           N  
ATOM    122  CA  ARG A  58       1.742  -7.861  17.339  1.00  9.07           C  
ATOM    123  C   ARG A  58       2.469  -8.180  16.047  1.00  9.96           C  
ATOM    124  O   ARG A  58       2.267  -7.535  15.017  1.00  9.40           O  
ATOM    125  CB  ARG A  58       0.855  -9.041  17.749  1.00  8.73           C  
ATOM    126  CG  ARG A  58      -0.097  -9.515  16.672  1.00  8.38           C  
ATOM    127  CD  ARG A  58      -0.865 -10.742  17.133  1.00  8.12           C  
ATOM    128  NE  ARG A  58      -1.767 -11.212  16.091  1.00  8.04           N  
ATOM    129  CZ  ARG A  58      -2.484 -12.330  16.160  1.00  8.25           C  
ATOM    130  NH1 ARG A  58      -2.416 -13.115  17.232  1.00  8.51           N1+
ATOM    131  NH2 ARG A  58      -3.272 -12.672  15.145  1.00  8.37           N  
ATOM    132  N   GLN A  59       3.327  -9.187  16.133  1.00 11.83           N  
ATOM    133  CA  GLN A  59       4.002  -9.732  14.976  1.00 13.61           C  
ATOM    134  C   GLN A  59       3.531 -11.168  14.782  1.00 13.58           C  
ATOM    135  O   GLN A  59       3.324 -11.897  15.755  1.00 14.82           O  
ATOM    136  CB  GLN A  59       5.514  -9.685  15.201  1.00 15.65           C  
ATOM    137  CG  GLN A  59       6.347 -10.145  14.019  1.00 17.32           C  
ATOM    138  CD  GLN A  59       6.166  -9.260  12.801  1.00 18.86           C  
ATOM    139  NE2 GLN A  59       7.157  -8.417  12.533  1.00 22.01           N  
ATOM    140  OE1 GLN A  59       5.153  -9.340  12.103  1.00 18.97           O  
ATOM    141  N   THR A  60       3.309 -11.554  13.531  1.00 13.01           N  
ATOM    142  CA  THR A  60       3.043 -12.949  13.181  1.00 12.68           C  
ATOM    143  C   THR A  60       4.020 -13.319  12.077  1.00 11.79           C  
ATOM    144  O   THR A  60       4.565 -12.436  11.407  1.00 11.02           O  
ATOM    145  CB  THR A  60       1.589 -13.176  12.710  1.00 12.78           C  
ATOM    146  CG2 THR A  60       0.588 -12.551  13.685  1.00 13.30           C  
ATOM    147  OG1 THR A  60       1.388 -12.621  11.404  1.00 12.84           O  
ATOM    148  N   ASN A  61       4.269 -14.610  11.887  1.00 11.94           N  
ATOM    149  CA  ASN A  61       5.180 -15.011  10.813  1.00 11.92           C  
ATOM    150  C   ASN A  61       4.619 -14.656   9.430  1.00 10.93           C  
ATOM    151  O   ASN A  61       5.378 -14.403   8.502  1.00 10.57           O  
ATOM    152  CB  ASN A  61       5.583 -16.490  10.909  1.00 13.15           C  
ATOM    153  CG  ASN A  61       4.434 -17.438  10.660  1.00 14.08           C  
ATOM    154  ND2 ASN A  61       4.514 -18.198   9.569  1.00 14.32           N  
ATOM    155  OD1 ASN A  61       3.503 -17.514  11.455  1.00 15.47           O  
ATOM    156  N   GLN A  62       3.296 -14.607   9.305  1.00 10.29           N  
ATOM    157  CA  GLN A  62       2.665 -14.166   8.058  1.00  9.89           C  
ATOM    158  C   GLN A  62       2.899 -12.676   7.801  1.00  9.32           C  
ATOM    159  O   GLN A  62       3.148 -12.265   6.665  1.00  8.64           O  
ATOM    160  CB  GLN A  62       1.168 -14.463   8.081  1.00 10.33           C  
ATOM    161  CG  GLN A  62       0.865 -15.946   7.962  1.00 10.46           C  
ATOM    162  CD  GLN A  62      -0.606 -16.254   8.084  1.00 11.03           C  
ATOM    163  NE2 GLN A  62      -0.987 -17.473   7.713  1.00 11.42           N  
ATOM    164  OE1 GLN A  62      -1.393 -15.415   8.510  1.00 11.21           O  
ATOM    165  N   LEU A  63       2.797 -11.870   8.851  1.00  9.20           N  
ATOM    166  CA  LEU A  63       3.081 -10.440   8.726  1.00  8.93           C  
ATOM    167  C   LEU A  63       4.573 -10.201   8.486  1.00  9.04           C  
ATOM    168  O   LEU A  63       4.928  -9.285   7.758  1.00  8.53           O  
ATOM    169  CB  LEU A  63       2.579  -9.663   9.947  1.00  9.01           C  
ATOM    170  CG  LEU A  63       1.062  -9.451   9.960  1.00  9.02           C  
ATOM    171  CD1 LEU A  63       0.581  -9.137  11.364  1.00  9.33           C  
ATOM    172  CD2 LEU A  63       0.646  -8.364   8.977  1.00  9.00           C  
ATOM    173  N   GLN A  64       5.440 -11.036   9.066  1.00  9.41           N  
ATOM    174  CA  GLN A  64       6.877 -10.977   8.756  1.00 10.00           C  
ATOM    175  C   GLN A  64       7.127 -11.236   7.272  1.00  9.19           C  
ATOM    176  O   GLN A  64       7.903 -10.524   6.643  1.00  8.48           O  
ATOM    177  CB  GLN A  64       7.677 -11.990   9.576  1.00 11.89           C  
ATOM    178  CG  GLN A  64       7.859 -11.629  11.036  1.00 14.32           C  
ATOM    179  CD  GLN A  64       8.770 -12.609  11.748  1.00 17.44           C  
ATOM    180  NE2 GLN A  64      10.065 -12.541  11.447  1.00 19.58           N  
ATOM    181  OE1 GLN A  64       8.313 -13.435  12.538  1.00 22.53           O  
ATOM    182  N   TYR A  65       6.461 -12.251   6.724  1.00  8.62           N  
ATOM    183  CA  TYR A  65       6.572 -12.576   5.296  1.00  8.64           C  
ATOM    184  C   TYR A  65       6.077 -11.417   4.424  1.00  8.04           C  
ATOM    185  O   TYR A  65       6.684 -11.096   3.402  1.00  7.49           O  
ATOM    186  CB  TYR A  65       5.801 -13.871   4.999  1.00  9.36           C  
ATOM    187  CG  TYR A  65       5.698 -14.265   3.542  1.00 10.19           C  
ATOM    188  CD1 TYR A  65       4.638 -13.815   2.760  1.00 10.82           C  
ATOM    189  CD2 TYR A  65       6.627 -15.123   2.957  1.00 11.04           C  
ATOM    190  CE1 TYR A  65       4.515 -14.177   1.433  1.00 11.32           C  
ATOM    191  CE2 TYR A  65       6.514 -15.494   1.624  1.00 11.20           C  
ATOM    192  CZ  TYR A  65       5.455 -15.014   0.866  1.00 11.48           C  
ATOM    193  OH  TYR A  65       5.313 -15.371  -0.461  1.00 13.04           O  
ATOM    194  N   LEU A  66       4.985 -10.777   4.836  1.00  7.43           N  
ATOM    195  CA  LEU A  66       4.454  -9.632   4.093  1.00  7.37           C  
ATOM    196  C   LEU A  66       5.440  -8.456   4.026  1.00  7.45           C  
ATOM    197  O   LEU A  66       5.484  -7.745   3.026  1.00  7.72           O  
ATOM    198  CB  LEU A  66       3.114  -9.173   4.676  1.00  7.42           C  
ATOM    199  CG  LEU A  66       1.933 -10.038   4.234  1.00  7.38           C  
ATOM    200  CD1 LEU A  66       0.765  -9.906   5.199  1.00  7.59           C  
ATOM    201  CD2 LEU A  66       1.507  -9.682   2.816  1.00  7.60           C  
ATOM    202  N   LEU A  67       6.232  -8.257   5.072  1.00  7.68           N  
ATOM    203  CA  LEU A  67       7.264  -7.215   5.050  1.00  8.02           C  
ATOM    204  C   LEU A  67       8.531  -7.679   4.326  1.00  8.69           C  
ATOM    205  O   LEU A  67       9.019  -7.002   3.419  1.00  8.78           O  
ATOM    206  CB  LEU A  67       7.613  -6.770   6.474  1.00  7.89           C  
ATOM    207  CG  LEU A  67       8.690  -5.687   6.605  1.00  7.76           C  
ATOM    208  CD1 LEU A  67       8.276  -4.401   5.902  1.00  7.75           C  
ATOM    209  CD2 LEU A  67       8.981  -5.436   8.077  1.00  7.98           C  
ATOM    210  N   ARG A  68       9.059  -8.829   4.731  1.00  9.46           N  
ATOM    211  CA  ARG A  68      10.370  -9.288   4.269  1.00 10.33           C  
ATOM    212  C   ARG A  68      10.391  -9.799   2.830  1.00  9.71           C  
ATOM    213  O   ARG A  68      11.425  -9.724   2.163  1.00  9.65           O  
ATOM    214  CB  ARG A  68      10.901 -10.382   5.197  1.00 12.57           C  
ATOM    215  CG  ARG A  68      11.211  -9.895   6.601  1.00 15.38           C  
ATOM    216  CD  ARG A  68      11.802 -11.006   7.454  1.00 18.81           C  
ATOM    217  NE  ARG A  68      12.055 -10.558   8.824  1.00 22.16           N  
ATOM    218  CZ  ARG A  68      12.780 -11.221   9.727  1.00 24.49           C  
ATOM    219  NH1 ARG A  68      13.354 -12.386   9.428  1.00 25.43           N1+
ATOM    220  NH2 ARG A  68      12.937 -10.711  10.945  1.00 25.58           N  
ATOM    221  N   VAL A  69       9.269 -10.332   2.359  1.00  8.62           N  
ATOM    222  CA  VAL A  69       9.199 -10.933   1.025  1.00  8.35           C  
ATOM    223  C   VAL A  69       8.271 -10.143   0.107  1.00  8.17           C  
ATOM    224  O   VAL A  69       8.686  -9.694  -0.961  1.00  8.32           O  
ATOM    225  CB  VAL A  69       8.741 -12.408   1.095  1.00  8.16           C  
ATOM    226  CG1 VAL A  69       8.550 -12.987  -0.301  1.00  8.02           C  
ATOM    227  CG2 VAL A  69       9.746 -13.236   1.880  1.00  8.16           C  
ATOM    228  N   VAL A  70       7.019  -9.954   0.523  1.00  7.82           N  
ATOM    229  CA  VAL A  70       6.023  -9.356  -0.368  1.00  7.99           C  
ATOM    230  C   VAL A  70       6.319  -7.879  -0.605  1.00  8.24           C  
ATOM    231  O   VAL A  70       6.559  -7.466  -1.741  1.00  8.18           O  
ATOM    232  CB  VAL A  70       4.585  -9.507   0.162  1.00  7.93           C  
ATOM    233  CG1 VAL A  70       3.604  -8.856  -0.807  1.00  8.14           C  
ATOM    234  CG2 VAL A  70       4.248 -10.979   0.378  1.00  8.03           C  
ATOM    235  N   LEU A  71       6.306  -7.083   0.460  1.00  8.76           N  
ATOM    236  CA  LEU A  71       6.546  -5.649   0.307  1.00  9.56           C  
ATOM    237  C   LEU A  71       7.953  -5.376  -0.226  1.00  9.77           C  
ATOM    238  O   LEU A  71       8.125  -4.532  -1.111  1.00  9.25           O  
ATOM    239  CB  LEU A  71       6.303  -4.894   1.614  1.00 10.01           C  
ATOM    240  CG  LEU A  71       6.258  -3.366   1.466  1.00 10.50           C  
ATOM    241  CD1 LEU A  71       5.196  -2.745   2.364  1.00 11.57           C  
ATOM    242  CD2 LEU A  71       7.631  -2.759   1.725  1.00 10.79           C  
ATOM    243  N   LYS A  72       8.944  -6.097   0.298  0.50  9.95           N  
ATOM    244  CA  LYS A  72      10.338  -5.933  -0.131  0.50 10.41           C  
ATOM    245  C   LYS A  72      10.495  -6.143  -1.636  0.50 10.47           C  
ATOM    246  O   LYS A  72      11.233  -5.411  -2.296  0.50 11.02           O  
ATOM    247  CB  LYS A  72      11.247  -6.907   0.620  0.50 10.78           C  
ATOM    248  CG  LYS A  72      12.731  -6.727   0.332  0.50 11.26           C  
ATOM    249  CD  LYS A  72      13.549  -7.919   0.813  0.50 11.53           C  
ATOM    250  CE  LYS A  72      13.699  -7.932   2.326  0.50 11.69           C  
ATOM    251  NZ  LYS A  72      13.964  -9.285   2.903  0.50 11.39           N1+
ATOM    252  N   THR A  73       9.802  -7.146  -2.170  1.00 10.34           N  
ATOM    253  CA  THR A  73       9.840  -7.431  -3.608  1.00 10.59           C  
ATOM    254  C   THR A  73       9.196  -6.304  -4.429  1.00 10.90           C  
ATOM    255  O   THR A  73       9.769  -5.854  -5.423  1.00 11.79           O  
ATOM    256  CB  THR A  73       9.160  -8.783  -3.920  1.00 10.67           C  
ATOM    257  CG2 THR A  73       9.051  -9.026  -5.429  1.00 10.91           C  
ATOM    258  OG1 THR A  73       9.926  -9.839  -3.328  1.00 10.95           O  
ATOM    259  N   LEU A  74       8.025  -5.838  -3.999  1.00 10.52           N  
ATOM    260  CA  LEU A  74       7.331  -4.745  -4.690  1.00 10.62           C  
ATOM    261  C   LEU A  74       8.058  -3.408  -4.580  1.00 10.17           C  
ATOM    262  O   LEU A  74       8.030  -2.612  -5.517  1.00  9.81           O  
ATOM    263  CB  LEU A  74       5.896  -4.580  -4.167  1.00 11.11           C  
ATOM    264  CG  LEU A  74       4.798  -5.351  -4.900  1.00 12.63           C  
ATOM    265  CD1 LEU A  74       5.009  -6.848  -4.821  1.00 13.66           C  
ATOM    266  CD2 LEU A  74       3.425  -4.969  -4.357  1.00 13.15           C  
ATOM    267  N   TRP A  75       8.701  -3.162  -3.440  1.00  9.67           N  
ATOM    268  CA  TRP A  75       9.282  -1.849  -3.137  1.00  9.85           C  
ATOM    269  C   TRP A  75      10.338  -1.439  -4.119  1.00 10.81           C  
ATOM    270  O   TRP A  75      10.453  -0.259  -4.446  1.00 11.06           O  
ATOM    271  CB  TRP A  75       9.869  -1.850  -1.734  1.00  9.21           C  
ATOM    272  CG  TRP A  75      10.272  -0.486  -1.233  1.00  8.89           C  
ATOM    273  CD1 TRP A  75      11.541   0.085  -1.240  1.00  8.88           C  
ATOM    274  CD2 TRP A  75       9.401   0.531  -0.637  1.00  8.36           C  
ATOM    275  CE2 TRP A  75      10.260   1.672  -0.316  1.00  8.50           C  
ATOM    276  CE3 TRP A  75       8.049   0.606  -0.343  1.00  8.24           C  
ATOM    277  NE1 TRP A  75      11.516   1.343  -0.700  1.00  8.81           N  
ATOM    278  CZ2 TRP A  75       9.763   2.823   0.270  1.00  8.37           C  
ATOM    279  CZ3 TRP A  75       7.559   1.772   0.243  1.00  8.13           C  
ATOM    280  CH2 TRP A  75       8.397   2.851   0.542  1.00  8.14           C  
ATOM    281  N   LYS A  76      11.106  -2.413  -4.601  1.00 11.68           N  
ATOM    282  CA  LYS A  76      12.241  -2.149  -5.491  1.00 12.56           C  
ATOM    283  C   LYS A  76      11.928  -2.406  -6.962  1.00 11.09           C  
ATOM    284  O   LYS A  76      12.826  -2.386  -7.807  1.00 10.99           O  
ATOM    285  CB  LYS A  76      13.438  -3.005  -5.074  1.00 14.72           C  
ATOM    286  CG  LYS A  76      13.793  -2.939  -3.597  1.00 16.19           C  
ATOM    287  CD  LYS A  76      14.806  -1.853  -3.262  1.00 16.54           C  
ATOM    288  CE  LYS A  76      14.314  -0.461  -3.608  1.00 17.26           C  
ATOM    289  NZ  LYS A  76      14.868   0.599  -2.722  1.00 18.98           N1+
ATOM    290  N   HIS A  77      10.658  -2.643  -7.275  1.00  9.97           N  
ATOM    291  CA  HIS A  77      10.212  -2.736  -8.663  1.00  9.04           C  
ATOM    292  C   HIS A  77      10.363  -1.383  -9.302  1.00  8.43           C  
ATOM    293  O   HIS A  77      10.214  -0.366  -8.631  1.00  8.01           O  
ATOM    294  CB  HIS A  77       8.753  -3.178  -8.705  1.00  9.05           C  
ATOM    295  CG  HIS A  77       8.284  -3.622 -10.064  1.00  9.08           C  
ATOM    296  CD2 HIS A  77       8.063  -4.898 -10.584  1.00  9.21           C  
ATOM    297  ND1 HIS A  77       7.967  -2.755 -11.043  1.00  8.82           N  
ATOM    298  CE1 HIS A  77       7.576  -3.435 -12.133  1.00  9.25           C  
ATOM    299  NE2 HIS A  77       7.633  -4.747 -11.850  1.00  9.57           N  
ATOM    300  N   GLN A  78      10.667  -1.350 -10.597  1.00  8.13           N  
ATOM    301  CA  GLN A  78      10.868  -0.073 -11.297  1.00  8.03           C  
ATOM    302  C   GLN A  78       9.619   0.810 -11.311  1.00  7.70           C  
ATOM    303  O   GLN A  78       9.724   2.017 -11.500  1.00  7.41           O  
ATOM    304  CB  GLN A  78      11.378  -0.285 -12.733  1.00  8.35           C  
ATOM    305  CG  GLN A  78      10.420  -1.018 -13.671  1.00  8.71           C  
ATOM    306  CD  GLN A  78      10.890  -0.997 -15.120  1.00  8.97           C  
ATOM    307  NE2 GLN A  78      11.214   0.187 -15.627  1.00  8.43           N  
ATOM    308  OE1 GLN A  78      10.963  -2.043 -15.773  1.00 10.71           O  
ATOM    309  N   PHE A  79       8.443   0.214 -11.117  1.00  7.44           N  
ATOM    310  CA  PHE A  79       7.188   0.972 -11.094  1.00  7.23           C  
ATOM    311  C   PHE A  79       6.675   1.296  -9.684  1.00  6.82           C  
ATOM    312  O   PHE A  79       5.570   1.816  -9.541  1.00  6.69           O  
ATOM    313  CB  PHE A  79       6.090   0.212 -11.854  1.00  7.60           C  
ATOM    314  CG  PHE A  79       6.362   0.014 -13.323  1.00  7.87           C  
ATOM    315  CD1 PHE A  79       7.211   0.864 -14.041  1.00  8.11           C  
ATOM    316  CD2 PHE A  79       5.723  -1.010 -14.006  1.00  8.31           C  
ATOM    317  CE1 PHE A  79       7.432   0.666 -15.394  1.00  8.39           C  
ATOM    318  CE2 PHE A  79       5.942  -1.206 -15.359  1.00  8.68           C  
ATOM    319  CZ  PHE A  79       6.794  -0.369 -16.052  1.00  8.54           C  
ATOM    320  N   ALA A  80       7.464   1.011  -8.653  1.00  6.49           N  
ATOM    321  CA  ALA A  80       7.003   1.197  -7.268  1.00  6.24           C  
ATOM    322  C   ALA A  80       6.941   2.659  -6.824  1.00  5.91           C  
ATOM    323  O   ALA A  80       6.126   3.017  -5.971  1.00  5.92           O  
ATOM    324  CB  ALA A  80       7.893   0.414  -6.312  1.00  6.39           C  
ATOM    325  N   TRP A  81       7.803   3.502  -7.390  1.00  5.88           N  
ATOM    326  CA  TRP A  81       8.021   4.852  -6.852  1.00  5.76           C  
ATOM    327  C   TRP A  81       6.787   5.725  -6.648  1.00  5.57           C  
ATOM    328  O   TRP A  81       6.715   6.423  -5.641  1.00  5.56           O  
ATOM    329  CB  TRP A  81       9.117   5.588  -7.634  1.00  5.80           C  
ATOM    330  CG  TRP A  81       8.794   5.807  -9.082  1.00  5.72           C  
ATOM    331  CD1 TRP A  81       9.051   4.956 -10.149  1.00  5.73           C  
ATOM    332  CD2 TRP A  81       8.107   6.958  -9.666  1.00  5.68           C  
ATOM    333  CE2 TRP A  81       8.006   6.688 -11.096  1.00  5.80           C  
ATOM    334  CE3 TRP A  81       7.573   8.139  -9.160  1.00  5.78           C  
ATOM    335  NE1 TRP A  81       8.586   5.491 -11.321  1.00  5.70           N  
ATOM    336  CZ2 TRP A  81       7.403   7.582 -11.969  1.00  5.80           C  
ATOM    337  CZ3 TRP A  81       6.976   9.029 -10.048  1.00  5.91           C  
ATOM    338  CH2 TRP A  81       6.889   8.754 -11.420  1.00  5.87           C  
ATOM    339  N   PRO A  82       5.781   5.679  -7.553  1.00  5.51           N  
ATOM    340  CA  PRO A  82       4.617   6.530  -7.273  1.00  5.53           C  
ATOM    341  C   PRO A  82       3.828   6.099  -6.040  1.00  5.57           C  
ATOM    342  O   PRO A  82       3.075   6.900  -5.487  1.00  5.69           O  
ATOM    343  CB  PRO A  82       3.748   6.376  -8.534  1.00  5.51           C  
ATOM    344  CG  PRO A  82       4.660   5.829  -9.576  1.00  5.48           C  
ATOM    345  CD  PRO A  82       5.594   4.941  -8.812  1.00  5.48           C  
ATOM    346  N   PHE A  83       4.019   4.847  -5.628  1.00  5.49           N  
ATOM    347  CA  PHE A  83       3.281   4.243  -4.521  1.00  5.63           C  
ATOM    348  C   PHE A  83       4.048   4.222  -3.196  1.00  5.85           C  
ATOM    349  O   PHE A  83       3.539   3.726  -2.192  1.00  5.83           O  
ATOM    350  CB  PHE A  83       2.883   2.816  -4.907  1.00  5.58           C  
ATOM    351  CG  PHE A  83       2.080   2.738  -6.172  1.00  5.51           C  
ATOM    352  CD1 PHE A  83       0.705   2.931  -6.143  1.00  5.49           C  
ATOM    353  CD2 PHE A  83       2.699   2.498  -7.395  1.00  5.47           C  
ATOM    354  CE1 PHE A  83      -0.040   2.872  -7.312  1.00  5.46           C  
ATOM    355  CE2 PHE A  83       1.959   2.447  -8.567  1.00  5.47           C  
ATOM    356  CZ  PHE A  83       0.590   2.631  -8.522  1.00  5.47           C  
ATOM    357  N   GLN A  84       5.251   4.789  -3.172  1.00  6.07           N  
ATOM    358  CA  GLN A  84       6.119   4.706  -1.992  1.00  6.39           C  
ATOM    359  C   GLN A  84       5.796   5.731  -0.904  1.00  6.74           C  
ATOM    360  O   GLN A  84       6.392   5.706   0.175  1.00  7.11           O  
ATOM    361  CB  GLN A  84       7.586   4.822  -2.415  1.00  6.52           C  
ATOM    362  CG  GLN A  84       8.094   3.551  -3.062  1.00  6.69           C  
ATOM    363  CD  GLN A  84       9.517   3.669  -3.562  1.00  7.08           C  
ATOM    364  NE2 GLN A  84      10.141   2.530  -3.844  1.00  7.50           N  
ATOM    365  OE1 GLN A  84      10.049   4.768  -3.703  1.00  7.62           O  
ATOM    366  N   GLN A  85       4.849   6.620  -1.185  1.00  6.68           N  
ATOM    367  CA  GLN A  85       4.412   7.628  -0.231  1.00  6.90           C  
ATOM    368  C   GLN A  85       2.999   8.054  -0.609  1.00  6.73           C  
ATOM    369  O   GLN A  85       2.544   7.761  -1.719  1.00  6.48           O  
ATOM    370  CB  GLN A  85       5.358   8.833  -0.244  1.00  7.33           C  
ATOM    371  CG  GLN A  85       5.499   9.532  -1.587  1.00  7.92           C  
ATOM    372  CD  GLN A  85       6.248   8.707  -2.617  1.00  8.31           C  
ATOM    373  NE2 GLN A  85       5.637   8.509  -3.786  1.00  8.19           N  
ATOM    374  OE1 GLN A  85       7.362   8.246  -2.358  1.00  9.62           O  
ATOM    375  N   PRO A  86       2.295   8.743   0.304  1.00  6.64           N  
ATOM    376  CA  PRO A  86       0.953   9.201  -0.031  1.00  6.68           C  
ATOM    377  C   PRO A  86       0.904  10.075  -1.274  1.00  6.72           C  
ATOM    378  O   PRO A  86       1.856  10.810  -1.551  1.00  7.13           O  
ATOM    379  CB  PRO A  86       0.561  10.030   1.189  1.00  6.67           C  
ATOM    380  CG  PRO A  86       1.304   9.409   2.313  1.00  6.78           C  
ATOM    381  CD  PRO A  86       2.622   9.004   1.720  1.00  6.66           C  
ATOM    382  N   VAL A  87      -0.202  10.004  -2.007  1.00  6.60           N  
ATOM    383  CA  VAL A  87      -0.425  10.902  -3.137  1.00  6.88           C  
ATOM    384  C   VAL A  87      -0.337  12.348  -2.651  1.00  7.10           C  
ATOM    385  O   VAL A  87      -1.025  12.738  -1.704  1.00  7.09           O  
ATOM    386  CB  VAL A  87      -1.794  10.658  -3.802  1.00  6.78           C  
ATOM    387  CG1 VAL A  87      -2.076  11.730  -4.845  1.00  7.01           C  
ATOM    388  CG2 VAL A  87      -1.852   9.262  -4.415  1.00  6.71           C  
ATOM    389  N   ASP A  88       0.536  13.125  -3.285  1.00  7.74           N  
ATOM    390  CA  ASP A  88       0.732  14.521  -2.918  1.00  8.29           C  
ATOM    391  C   ASP A  88      -0.068  15.379  -3.888  1.00  8.58           C  
ATOM    392  O   ASP A  88       0.393  15.699  -4.980  1.00  8.44           O  
ATOM    393  CB  ASP A  88       2.223  14.877  -2.946  1.00  8.57           C  
ATOM    394  CG  ASP A  88       2.512  16.233  -2.339  1.00  9.14           C  
ATOM    395  OD1 ASP A  88       1.653  17.131  -2.435  1.00  8.61           O  
ATOM    396  OD2 ASP A  88       3.613  16.399  -1.767  1.00 10.25           O1-
ATOM    397  N   ALA A  89      -1.278  15.739  -3.474  1.00  8.69           N  
ATOM    398  CA  ALA A  89      -2.193  16.512  -4.309  1.00  9.18           C  
ATOM    399  C   ALA A  89      -1.722  17.954  -4.520  1.00  9.51           C  
ATOM    400  O   ALA A  89      -2.148  18.606  -5.471  1.00 10.40           O  
ATOM    401  CB  ALA A  89      -3.594  16.489  -3.703  1.00  9.11           C  
ATOM    402  N   VAL A  90      -0.851  18.447  -3.641  1.00  9.96           N  
ATOM    403  CA  VAL A  90      -0.279  19.786  -3.782  1.00 10.28           C  
ATOM    404  C   VAL A  90       0.776  19.765  -4.898  1.00 10.88           C  
ATOM    405  O   VAL A  90       0.710  20.548  -5.846  1.00 11.24           O  
ATOM    406  CB  VAL A  90       0.333  20.291  -2.454  1.00 10.24           C  
ATOM    407  CG1 VAL A  90       0.989  21.657  -2.637  1.00 10.34           C  
ATOM    408  CG2 VAL A  90      -0.737  20.359  -1.374  1.00 10.42           C  
ATOM    409  N   LYS A  91       1.735  18.850  -4.793  1.00 11.54           N  
ATOM    410  CA  LYS A  91       2.769  18.705  -5.825  1.00 12.02           C  
ATOM    411  C   LYS A  91       2.184  18.415  -7.209  1.00 11.63           C  
ATOM    412  O   LYS A  91       2.627  18.984  -8.208  1.00 12.02           O  
ATOM    413  CB  LYS A  91       3.766  17.610  -5.436  1.00 13.23           C  
ATOM    414  CG  LYS A  91       4.742  18.038  -4.352  1.00 14.76           C  
ATOM    415  CD  LYS A  91       5.802  16.978  -4.095  1.00 16.03           C  
ATOM    416  CE  LYS A  91       6.826  17.460  -3.076  1.00 16.88           C  
ATOM    417  NZ  LYS A  91       7.692  16.361  -2.563  1.00 17.94           N1+
ATOM    418  N   LEU A  92       1.186  17.533  -7.264  1.00 11.07           N  
ATOM    419  CA  LEU A  92       0.547  17.159  -8.529  1.00 10.83           C  
ATOM    420  C   LEU A  92      -0.559  18.133  -8.955  1.00 10.70           C  
ATOM    421  O   LEU A  92      -1.081  18.019 -10.057  1.00 10.07           O  
ATOM    422  CB  LEU A  92      -0.023  15.735  -8.448  1.00 10.94           C  
ATOM    423  CG  LEU A  92       0.992  14.609  -8.224  1.00 11.12           C  
ATOM    424  CD1 LEU A  92       0.275  13.278  -8.042  1.00 11.12           C  
ATOM    425  CD2 LEU A  92       1.990  14.535  -9.373  1.00 11.61           C  
ATOM    426  N   ASN A  93      -0.908  19.078  -8.079  1.00 10.96           N  
ATOM    427  CA  ASN A  93      -1.985  20.040  -8.331  1.00 11.57           C  
ATOM    428  C   ASN A  93      -3.271  19.326  -8.750  1.00 11.14           C  
ATOM    429  O   ASN A  93      -3.842  19.589  -9.812  1.00 11.53           O  
ATOM    430  CB  ASN A  93      -1.551  21.093  -9.357  1.00 12.45           C  
ATOM    431  CG  ASN A  93      -2.490  22.291  -9.409  1.00 13.05           C  
ATOM    432  ND2 ASN A  93      -2.376  23.076 -10.472  1.00 15.13           N  
ATOM    433  OD1 ASN A  93      -3.299  22.513  -8.508  1.00 13.36           O  
ATOM    434  N   LEU A  94      -3.710  18.411  -7.885  1.00 10.41           N  
ATOM    435  CA  LEU A  94      -4.903  17.601  -8.111  1.00 10.18           C  
ATOM    436  C   LEU A  94      -5.868  17.835  -6.956  1.00 10.10           C  
ATOM    437  O   LEU A  94      -6.003  16.988  -6.072  1.00  9.69           O  
ATOM    438  CB  LEU A  94      -4.540  16.112  -8.193  1.00 10.14           C  
ATOM    439  CG  LEU A  94      -3.644  15.686  -9.357  1.00 10.17           C  
ATOM    440  CD1 LEU A  94      -3.380  14.186  -9.297  1.00 10.28           C  
ATOM    441  CD2 LEU A  94      -4.282  16.068 -10.687  1.00 10.43           C  
ATOM    442  N   PRO A  95      -6.544  18.995  -6.953  1.00 10.08           N  
ATOM    443  CA  PRO A  95      -7.445  19.294  -5.840  1.00  9.94           C  
ATOM    444  C   PRO A  95      -8.638  18.345  -5.726  1.00  9.55           C  
ATOM    445  O   PRO A  95      -9.286  18.317  -4.684  1.00  9.56           O  
ATOM    446  CB  PRO A  95      -7.922  20.723  -6.146  1.00 10.23           C  
ATOM    447  CG  PRO A  95      -7.718  20.884  -7.613  1.00 10.39           C  
ATOM    448  CD  PRO A  95      -6.464  20.119  -7.901  1.00 10.51           C  
ATOM    449  N   ASP A  96      -8.927  17.572  -6.769  1.00  9.30           N  
ATOM    450  CA  ASP A  96     -10.012  16.597  -6.687  1.00  9.26           C  
ATOM    451  C   ASP A  96      -9.588  15.219  -6.178  1.00  8.19           C  
ATOM    452  O   ASP A  96     -10.449  14.386  -5.937  1.00  8.09           O  
ATOM    453  CB  ASP A  96     -10.752  16.472  -8.027  1.00 10.46           C  
ATOM    454  CG  ASP A  96      -9.960  15.735  -9.084  1.00 11.85           C  
ATOM    455  OD1 ASP A  96      -8.725  15.622  -8.960  1.00 12.42           O  
ATOM    456  OD2 ASP A  96     -10.590  15.282 -10.064  1.00 14.36           O1-
ATOM    457  N   TYR A  97      -8.289  14.966  -6.006  1.00  7.38           N  
ATOM    458  CA  TYR A  97      -7.869  13.622  -5.601  1.00  6.99           C  
ATOM    459  C   TYR A  97      -8.507  13.202  -4.274  1.00  6.78           C  
ATOM    460  O   TYR A  97      -9.095  12.122  -4.170  1.00  6.73           O  
ATOM    461  CB  TYR A  97      -6.350  13.472  -5.506  1.00  6.61           C  
ATOM    462  CG  TYR A  97      -5.995  12.032  -5.216  1.00  6.47           C  
ATOM    463  CD1 TYR A  97      -5.911  11.098  -6.245  1.00  6.32           C  
ATOM    464  CD2 TYR A  97      -5.828  11.585  -3.910  1.00  6.35           C  
ATOM    465  CE1 TYR A  97      -5.636   9.764  -5.979  1.00  6.24           C  
ATOM    466  CE2 TYR A  97      -5.551  10.257  -3.637  1.00  6.13           C  
ATOM    467  CZ  TYR A  97      -5.454   9.351  -4.673  1.00  6.22           C  
ATOM    468  OH  TYR A  97      -5.182   8.032  -4.387  1.00  6.14           O  
ATOM    469  N   TYR A  98      -8.392  14.061  -3.266  1.00  6.78           N  
ATOM    470  CA  TYR A  98      -8.940  13.757  -1.940  1.00  6.72           C  
ATOM    471  C   TYR A  98     -10.414  14.172  -1.785  1.00  7.36           C  
ATOM    472  O   TYR A  98     -10.990  14.051  -0.703  1.00  7.38           O  
ATOM    473  CB  TYR A  98      -8.041  14.346  -0.851  1.00  6.29           C  
ATOM    474  CG  TYR A  98      -6.711  13.629  -0.751  1.00  6.02           C  
ATOM    475  CD1 TYR A  98      -6.642  12.324  -0.289  1.00  5.82           C  
ATOM    476  CD2 TYR A  98      -5.523  14.249  -1.135  1.00  5.86           C  
ATOM    477  CE1 TYR A  98      -5.436  11.658  -0.199  1.00  5.81           C  
ATOM    478  CE2 TYR A  98      -4.305  13.586  -1.042  1.00  5.76           C  
ATOM    479  CZ  TYR A  98      -4.270  12.289  -0.572  1.00  5.69           C  
ATOM    480  OH  TYR A  98      -3.074  11.605  -0.466  1.00  5.57           O  
ATOM    481  N   LYS A  99     -11.021  14.634  -2.876  1.00  7.94           N  
ATOM    482  CA  LYS A  99     -12.482  14.733  -2.980  1.00  8.69           C  
ATOM    483  C   LYS A  99     -13.084  13.394  -3.404  1.00  9.24           C  
ATOM    484  O   LYS A  99     -14.199  13.051  -3.003  1.00 10.00           O  
ATOM    485  CB  LYS A  99     -12.881  15.822  -3.977  1.00  9.05           C  
ATOM    486  CG  LYS A  99     -12.418  17.213  -3.574  1.00  9.43           C  
ATOM    487  CD  LYS A  99     -12.948  18.294  -4.505  1.00 10.06           C  
ATOM    488  CE  LYS A  99     -12.513  19.677  -4.039  1.00 10.71           C  
ATOM    489  NZ  LYS A  99     -13.091  20.778  -4.868  1.00 11.79           N1+
ATOM    490  N   ILE A 100     -12.341  12.653  -4.225  1.00  9.07           N  
ATOM    491  CA  ILE A 100     -12.762  11.356  -4.755  1.00  8.97           C  
ATOM    492  C   ILE A 100     -12.291  10.194  -3.880  1.00  8.81           C  
ATOM    493  O   ILE A 100     -13.037   9.237  -3.665  1.00  9.32           O  
ATOM    494  CB  ILE A 100     -12.224  11.167  -6.194  1.00  9.24           C  
ATOM    495  CG1 ILE A 100     -12.881  12.186  -7.132  1.00  9.72           C  
ATOM    496  CG2 ILE A 100     -12.462   9.747  -6.694  1.00  9.08           C  
ATOM    497  CD1 ILE A 100     -12.162  12.343  -8.452  1.00 10.03           C  
ATOM    498  N   ILE A 101     -11.057  10.283  -3.388  1.00  8.13           N  
ATOM    499  CA  ILE A 101     -10.444   9.227  -2.582  1.00  7.93           C  
ATOM    500  C   ILE A 101     -10.405   9.630  -1.105  1.00  8.04           C  
ATOM    501  O   ILE A 101      -9.567  10.437  -0.690  1.00  7.57           O  
ATOM    502  CB  ILE A 101      -9.013   8.921  -3.084  1.00  7.60           C  
ATOM    503  CG1 ILE A 101      -9.032   8.462  -4.550  1.00  7.59           C  
ATOM    504  CG2 ILE A 101      -8.339   7.887  -2.193  1.00  7.51           C  
ATOM    505  CD1 ILE A 101      -9.876   7.228  -4.824  1.00  7.54           C  
ATOM    506  N   LYS A 102     -11.322   9.072  -0.316  1.00  8.32           N  
ATOM    507  CA  LYS A 102     -11.426   9.386   1.111  1.00  8.98           C  
ATOM    508  C   LYS A 102     -10.758   8.351   2.008  1.00  8.87           C  
ATOM    509  O   LYS A 102     -10.668   8.555   3.217  1.00  8.78           O  
ATOM    510  CB  LYS A 102     -12.893   9.514   1.524  1.00  9.77           C  
ATOM    511  CG  LYS A 102     -13.695  10.514   0.717  1.00 11.01           C  
ATOM    512  CD  LYS A 102     -13.163  11.920   0.888  1.00 11.71           C  
ATOM    513  CE  LYS A 102     -14.152  12.964   0.410  1.00 12.80           C  
ATOM    514  NZ  LYS A 102     -13.569  14.328   0.487  1.00 13.84           N1+
ATOM    515  N   THR A 103     -10.314   7.236   1.434  1.00  8.62           N  
ATOM    516  CA  THR A 103      -9.531   6.253   2.181  1.00  8.99           C  
ATOM    517  C   THR A 103      -8.224   5.984   1.434  1.00  8.15           C  
ATOM    518  O   THR A 103      -8.029   4.909   0.868  1.00  7.77           O  
ATOM    519  CB  THR A 103     -10.316   4.954   2.425  1.00 10.38           C  
ATOM    520  CG2 THR A 103     -11.479   5.206   3.370  1.00 10.90           C  
ATOM    521  OG1 THR A 103     -10.825   4.459   1.187  1.00 12.29           O  
ATOM    522  N   PRO A 104      -7.321   6.977   1.423  1.00  7.56           N  
ATOM    523  CA  PRO A 104      -6.055   6.786   0.721  1.00  7.39           C  
ATOM    524  C   PRO A 104      -5.172   5.737   1.376  1.00  6.95           C  
ATOM    525  O   PRO A 104      -5.268   5.486   2.581  1.00  6.99           O  
ATOM    526  CB  PRO A 104      -5.391   8.157   0.817  1.00  7.48           C  
ATOM    527  CG  PRO A 104      -5.953   8.755   2.053  1.00  7.60           C  
ATOM    528  CD  PRO A 104      -7.371   8.278   2.119  1.00  7.84           C  
ATOM    529  N   MET A 105      -4.315   5.125   0.570  1.00  6.47           N  
ATOM    530  CA  MET A 105      -3.336   4.176   1.074  1.00  6.17           C  
ATOM    531  C   MET A 105      -2.180   4.103   0.091  1.00  5.93           C  
ATOM    532  O   MET A 105      -2.356   4.323  -1.107  1.00  5.98           O  
ATOM    533  CB  MET A 105      -3.975   2.800   1.276  1.00  6.11           C  
ATOM    534  CG  MET A 105      -3.085   1.774   1.971  1.00  6.10           C  
ATOM    535  SD  MET A 105      -2.341   2.309   3.525  1.00  6.19           S  
ATOM    536  CE  MET A 105      -3.813   2.692   4.471  1.00  6.33           C  
ATOM    537  N   ASP A 106      -0.997   3.819   0.623  1.00  5.81           N  
ATOM    538  CA  ASP A 106       0.219   3.742  -0.166  1.00  5.84           C  
ATOM    539  C   ASP A 106       1.163   2.736   0.477  1.00  5.99           C  
ATOM    540  O   ASP A 106       0.971   2.357   1.637  1.00  5.83           O  
ATOM    541  CB  ASP A 106       0.880   5.115  -0.238  1.00  5.75           C  
ATOM    542  CG  ASP A 106       1.342   5.599   1.113  1.00  5.65           C  
ATOM    543  OD1 ASP A 106       0.503   6.104   1.888  1.00  5.64           O  
ATOM    544  OD2 ASP A 106       2.540   5.440   1.416  1.00  5.79           O1-
ATOM    545  N   MET A 107       2.182   2.310  -0.266  1.00  6.29           N  
ATOM    546  CA  MET A 107       3.121   1.301   0.238  1.00  6.65           C  
ATOM    547  C   MET A 107       4.038   1.832   1.331  1.00  6.36           C  
ATOM    548  O   MET A 107       4.523   1.058   2.160  1.00  6.20           O  
ATOM    549  CB  MET A 107       3.986   0.713  -0.884  1.00  7.26           C  
ATOM    550  CG  MET A 107       3.273  -0.269  -1.790  1.00  7.98           C  
ATOM    551  SD  MET A 107       4.428  -1.429  -2.547  1.00  9.13           S  
ATOM    552  CE  MET A 107       5.372  -0.307  -3.579  1.00  9.06           C  
ATOM    553  N   GLY A 108       4.309   3.136   1.331  1.00  6.17           N  
ATOM    554  CA  GLY A 108       5.106   3.727   2.397  1.00  6.07           C  
ATOM    555  C   GLY A 108       4.394   3.566   3.731  1.00  5.90           C  
ATOM    556  O   GLY A 108       4.998   3.187   4.731  1.00  5.79           O  
ATOM    557  N   THR A 109       3.094   3.844   3.726  1.00  5.81           N  
ATOM    558  CA  THR A 109       2.257   3.657   4.910  1.00  5.75           C  
ATOM    559  C   THR A 109       2.189   2.189   5.318  1.00  5.69           C  
ATOM    560  O   THR A 109       2.290   1.866   6.503  1.00  5.59           O  
ATOM    561  CB  THR A 109       0.842   4.198   4.662  1.00  5.74           C  
ATOM    562  CG2 THR A 109      -0.072   3.930   5.858  1.00  5.87           C  
ATOM    563  OG1 THR A 109       0.925   5.608   4.422  1.00  5.83           O  
ATOM    564  N   ILE A 110       2.023   1.303   4.341  1.00  5.79           N  
ATOM    565  CA  ILE A 110       1.953  -0.132   4.636  1.00  5.92           C  
ATOM    566  C   ILE A 110       3.271  -0.625   5.244  1.00  6.15           C  
ATOM    567  O   ILE A 110       3.265  -1.378   6.220  1.00  6.15           O  
ATOM    568  CB  ILE A 110       1.606  -0.959   3.384  1.00  5.89           C  
ATOM    569  CG1 ILE A 110       0.190  -0.626   2.912  1.00  5.87           C  
ATOM    570  CG2 ILE A 110       1.713  -2.449   3.681  1.00  5.99           C  
ATOM    571  CD1 ILE A 110      -0.105  -1.060   1.489  1.00  5.88           C  
ATOM    572  N   LYS A 111       4.387  -0.182   4.674  1.00  6.50           N  
ATOM    573  CA  LYS A 111       5.716  -0.532   5.176  1.00  6.84           C  
ATOM    574  C   LYS A 111       5.893  -0.083   6.628  1.00  6.77           C  
ATOM    575  O   LYS A 111       6.340  -0.855   7.473  1.00  6.67           O  
ATOM    576  CB  LYS A 111       6.790   0.090   4.284  1.00  7.43           C  
ATOM    577  CG  LYS A 111       8.225  -0.230   4.671  1.00  8.01           C  
ATOM    578  CD  LYS A 111       9.168   0.241   3.576  1.00  8.68           C  
ATOM    579  CE  LYS A 111      10.625  -0.021   3.906  1.00  9.60           C  
ATOM    580  NZ  LYS A 111      11.142   0.913   4.940  1.00 10.75           N1+
ATOM    581  N   LYS A 112       5.535   1.164   6.914  1.00  6.75           N  
ATOM    582  CA  LYS A 112       5.624   1.686   8.279  1.00  6.85           C  
ATOM    583  C   LYS A 112       4.711   0.917   9.236  1.00  6.40           C  
ATOM    584  O   LYS A 112       5.102   0.614  10.365  1.00  6.27           O  
ATOM    585  CB  LYS A 112       5.291   3.179   8.308  1.00  7.65           C  
ATOM    586  CG  LYS A 112       6.326   4.063   7.622  1.00  8.59           C  
ATOM    587  CD  LYS A 112       5.724   5.413   7.253  1.00  9.57           C  
ATOM    588  CE  LYS A 112       6.778   6.402   6.794  1.00 11.04           C  
ATOM    589  NZ  LYS A 112       6.202   7.758   6.602  1.00 12.48           N1+
ATOM    590  N   ARG A 113       3.505   0.587   8.784  1.00  5.94           N  
ATOM    591  CA  ARG A 113       2.584  -0.194   9.599  1.00  5.88           C  
ATOM    592  C   ARG A 113       3.172  -1.558   9.949  1.00  5.94           C  
ATOM    593  O   ARG A 113       3.118  -1.973  11.103  1.00  6.02           O  
ATOM    594  CB  ARG A 113       1.228  -0.330   8.909  1.00  5.83           C  
ATOM    595  CG  ARG A 113       0.421   0.951   8.988  1.00  5.86           C  
ATOM    596  CD  ARG A 113      -0.929   0.848   8.309  1.00  5.86           C  
ATOM    597  NE  ARG A 113      -1.726   2.035   8.619  1.00  5.98           N  
ATOM    598  CZ  ARG A 113      -3.029   2.174   8.384  1.00  6.15           C  
ATOM    599  NH1 ARG A 113      -3.729   1.204   7.807  1.00  6.23           N1+
ATOM    600  NH2 ARG A 113      -3.640   3.304   8.737  1.00  6.27           N  
ATOM    601  N   LEU A 114       3.769  -2.230   8.969  1.00  6.13           N  
ATOM    602  CA  LEU A 114       4.420  -3.515   9.223  1.00  6.34           C  
ATOM    603  C   LEU A 114       5.587  -3.352  10.199  1.00  6.80           C  
ATOM    604  O   LEU A 114       5.744  -4.146  11.128  1.00  6.99           O  
ATOM    605  CB  LEU A 114       4.896  -4.159   7.917  1.00  6.20           C  
ATOM    606  CG  LEU A 114       3.792  -4.748   7.032  1.00  6.11           C  
ATOM    607  CD1 LEU A 114       4.283  -4.947   5.603  1.00  6.12           C  
ATOM    608  CD2 LEU A 114       3.252  -6.050   7.614  1.00  6.38           C  
ATOM    609  N   GLU A 115       6.385  -2.306   9.993  1.00  7.10           N  
ATOM    610  CA  GLU A 115       7.541  -2.029  10.844  1.00  7.63           C  
ATOM    611  C   GLU A 115       7.140  -1.753  12.293  1.00  7.65           C  
ATOM    612  O   GLU A 115       7.888  -2.088  13.217  1.00  8.22           O  
ATOM    613  CB  GLU A 115       8.347  -0.853  10.280  1.00  8.43           C  
ATOM    614  CG  GLU A 115       9.125  -1.205   9.019  1.00  9.03           C  
ATOM    615  CD  GLU A 115       9.681   0.003   8.278  1.00  9.93           C  
ATOM    616  OE1 GLU A 115       9.275   1.144   8.561  1.00 11.24           O  
ATOM    617  OE2 GLU A 115      10.534  -0.196   7.394  1.00 11.37           O1-
ATOM    618  N   ASN A 116       5.949  -1.184  12.483  1.00  7.47           N  
ATOM    619  CA  ASN A 116       5.448  -0.813  13.803  1.00  7.65           C  
ATOM    620  C   ASN A 116       4.513  -1.849  14.419  1.00  7.59           C  
ATOM    621  O   ASN A 116       3.899  -1.582  15.451  1.00  7.69           O  
ATOM    622  CB  ASN A 116       4.716   0.530  13.714  1.00  7.82           C  
ATOM    623  CG  ASN A 116       5.623   1.656  13.268  1.00  8.08           C  
ATOM    624  ND2 ASN A 116       5.055   2.647  12.590  1.00  7.89           N  
ATOM    625  OD1 ASN A 116       6.825   1.632  13.531  1.00  9.02           O  
ATOM    626  N   ASN A 117       4.426  -3.028  13.798  1.00  7.42           N  
ATOM    627  CA  ASN A 117       3.498  -4.087  14.222  1.00  7.51           C  
ATOM    628  C   ASN A 117       2.045  -3.595  14.338  1.00  7.07           C  
ATOM    629  O   ASN A 117       1.291  -4.050  15.196  1.00  6.96           O  
ATOM    630  CB  ASN A 117       3.955  -4.710  15.551  1.00  8.07           C  
ATOM    631  CG  ASN A 117       5.185  -5.592  15.409  1.00  8.74           C  
ATOM    632  ND2 ASN A 117       5.707  -6.033  16.545  1.00  9.90           N  
ATOM    633  OD1 ASN A 117       5.648  -5.893  14.307  1.00  9.02           O  
ATOM    634  N   TYR A 118       1.661  -2.675  13.459  1.00  6.51           N  
ATOM    635  CA  TYR A 118       0.337  -2.054  13.496  1.00  6.30           C  
ATOM    636  C   TYR A 118      -0.793  -3.042  13.183  1.00  6.26           C  
ATOM    637  O   TYR A 118      -1.907  -2.918  13.697  1.00  6.33           O  
ATOM    638  CB  TYR A 118       0.304  -0.884  12.502  1.00  6.25           C  
ATOM    639  CG  TYR A 118      -1.009  -0.149  12.424  1.00  6.14           C  
ATOM    640  CD1 TYR A 118      -1.282   0.920  13.266  1.00  6.13           C  
ATOM    641  CD2 TYR A 118      -1.977  -0.513  11.491  1.00  6.12           C  
ATOM    642  CE1 TYR A 118      -2.481   1.601  13.189  1.00  6.22           C  
ATOM    643  CE2 TYR A 118      -3.181   0.159  11.410  1.00  6.14           C  
ATOM    644  CZ  TYR A 118      -3.429   1.215  12.261  1.00  6.24           C  
ATOM    645  OH  TYR A 118      -4.628   1.882  12.177  1.00  6.57           O  
ATOM    646  N   TYR A 119      -0.508  -4.004  12.311  1.00  6.08           N  
ATOM    647  CA  TYR A 119      -1.505  -4.988  11.911  1.00  5.90           C  
ATOM    648  C   TYR A 119      -1.584  -6.125  12.918  1.00  5.81           C  
ATOM    649  O   TYR A 119      -0.562  -6.576  13.435  1.00  6.02           O  
ATOM    650  CB  TYR A 119      -1.164  -5.569  10.541  1.00  5.95           C  
ATOM    651  CG  TYR A 119      -1.109  -4.564   9.416  1.00  5.98           C  
ATOM    652  CD1 TYR A 119      -2.258  -3.902   8.994  1.00  6.09           C  
ATOM    653  CD2 TYR A 119       0.086  -4.297   8.754  1.00  6.05           C  
ATOM    654  CE1 TYR A 119      -2.212  -2.989   7.951  1.00  6.10           C  
ATOM    655  CE2 TYR A 119       0.139  -3.390   7.713  1.00  6.05           C  
ATOM    656  CZ  TYR A 119      -1.010  -2.742   7.314  1.00  6.05           C  
ATOM    657  OH  TYR A 119      -0.940  -1.858   6.272  1.00  6.24           O  
ATOM    658  N   TRP A 120      -2.800  -6.590  13.189  1.00  5.57           N  
ATOM    659  CA  TRP A 120      -2.998  -7.757  14.043  1.00  5.51           C  
ATOM    660  C   TRP A 120      -2.968  -9.021  13.234  1.00  5.55           C  
ATOM    661  O   TRP A 120      -2.644 -10.081  13.762  1.00  5.63           O  
ATOM    662  CB  TRP A 120      -4.316  -7.654  14.797  1.00  5.37           C  
ATOM    663  CG  TRP A 120      -4.414  -8.596  15.977  1.00  5.37           C  
ATOM    664  CD1 TRP A 120      -5.136  -9.786  16.062  1.00  5.41           C  
ATOM    665  CD2 TRP A 120      -3.767  -8.448  17.289  1.00  5.25           C  
ATOM    666  CE2 TRP A 120      -4.176  -9.612  18.083  1.00  5.36           C  
ATOM    667  CE3 TRP A 120      -2.928  -7.502  17.867  1.00  5.24           C  
ATOM    668  NE1 TRP A 120      -4.981 -10.368  17.301  1.00  5.42           N  
ATOM    669  CZ2 TRP A 120      -3.750  -9.795  19.392  1.00  5.32           C  
ATOM    670  CZ3 TRP A 120      -2.501  -7.705  19.181  1.00  5.23           C  
ATOM    671  CH2 TRP A 120      -2.908  -8.822  19.927  1.00  5.28           C  
ATOM    672  N   ASN A 121      -3.337  -8.937  11.958  1.00  5.49           N  
ATOM    673  CA  ASN A 121      -3.286 -10.112  11.088  1.00  5.52           C  
ATOM    674  C   ASN A 121      -2.957  -9.767   9.630  1.00  5.53           C  
ATOM    675  O   ASN A 121      -2.943  -8.599   9.243  1.00  5.28           O  
ATOM    676  CB  ASN A 121      -4.583 -10.936  11.204  1.00  5.59           C  
ATOM    677  CG  ASN A 121      -5.813 -10.196  10.693  1.00  5.63           C  
ATOM    678  ND2 ASN A 121      -6.934 -10.347  11.394  1.00  5.58           N  
ATOM    679  OD1 ASN A 121      -5.760  -9.522   9.669  1.00  5.80           O  
ATOM    680  N   ALA A 122      -2.686 -10.795   8.835  1.00  5.65           N  
ATOM    681  CA  ALA A 122      -2.277 -10.613   7.442  1.00  5.73           C  
ATOM    682  C   ALA A 122      -3.382  -9.982   6.608  1.00  5.96           C  
ATOM    683  O   ALA A 122      -3.101  -9.245   5.668  1.00  5.91           O  
ATOM    684  CB  ALA A 122      -1.871 -11.949   6.830  1.00  5.70           C  
ATOM    685  N   GLN A 123      -4.631 -10.289   6.950  1.00  6.13           N  
ATOM    686  CA  GLN A 123      -5.790  -9.833   6.181  1.00  6.44           C  
ATOM    687  C   GLN A 123      -5.922  -8.314   6.205  1.00  6.38           C  
ATOM    688  O   GLN A 123      -6.305  -7.711   5.207  1.00  6.17           O  
ATOM    689  CB  GLN A 123      -7.076 -10.498   6.691  1.00  6.70           C  
ATOM    690  CG  GLN A 123      -7.143 -11.995   6.409  1.00  7.03           C  
ATOM    691  CD  GLN A 123      -6.209 -12.814   7.283  1.00  7.35           C  
ATOM    692  NE2 GLN A 123      -5.521 -13.777   6.682  1.00  8.04           N  
ATOM    693  OE1 GLN A 123      -6.103 -12.577   8.488  1.00  7.50           O  
ATOM    694  N   GLU A 124      -5.592  -7.691   7.332  1.00  6.65           N  
ATOM    695  CA  GLU A 124      -5.614  -6.229   7.423  1.00  6.93           C  
ATOM    696  C   GLU A 124      -4.592  -5.598   6.483  1.00  6.73           C  
ATOM    697  O   GLU A 124      -4.881  -4.604   5.813  1.00  6.80           O  
ATOM    698  CB  GLU A 124      -5.338  -5.777   8.854  1.00  7.51           C  
ATOM    699  CG  GLU A 124      -6.427  -6.185   9.828  1.00  8.35           C  
ATOM    700  CD  GLU A 124      -6.117  -5.788  11.247  1.00  9.57           C  
ATOM    701  OE1 GLU A 124      -4.915  -5.628  11.593  1.00 10.36           O  
ATOM    702  OE2 GLU A 124      -7.077  -5.643  12.030  1.00 10.00           O1-
ATOM    703  N   CYS A 125      -3.406  -6.198   6.424  1.00  6.37           N  
ATOM    704  CA  CYS A 125      -2.333  -5.722   5.565  1.00  6.16           C  
ATOM    705  C   CYS A 125      -2.687  -5.914   4.089  1.00  6.02           C  
ATOM    706  O   CYS A 125      -2.540  -4.999   3.273  1.00  5.75           O  
ATOM    707  CB  CYS A 125      -1.031  -6.444   5.909  1.00  6.06           C  
ATOM    708  SG  CYS A 125       0.349  -6.029   4.825  1.00  6.20           S  
ATOM    709  N   ILE A 126      -3.172  -7.101   3.751  1.00  5.95           N  
ATOM    710  CA  ILE A 126      -3.589  -7.398   2.382  1.00  5.94           C  
ATOM    711  C   ILE A 126      -4.689  -6.431   1.934  1.00  6.08           C  
ATOM    712  O   ILE A 126      -4.666  -5.939   0.803  1.00  5.89           O  
ATOM    713  CB  ILE A 126      -4.011  -8.877   2.238  1.00  5.81           C  
ATOM    714  CG1 ILE A 126      -2.767  -9.769   2.347  1.00  5.74           C  
ATOM    715  CG2 ILE A 126      -4.738  -9.117   0.919  1.00  5.82           C  
ATOM    716  CD1 ILE A 126      -3.059 -11.224   2.661  1.00  5.90           C  
ATOM    717  N   GLN A 127      -5.627  -6.128   2.829  1.00  6.54           N  
ATOM    718  CA  GLN A 127      -6.686  -5.160   2.520  1.00  7.08           C  
ATOM    719  C   GLN A 127      -6.120  -3.784   2.157  1.00  6.69           C  
ATOM    720  O   GLN A 127      -6.591  -3.154   1.210  1.00  6.66           O  
ATOM    721  CB  GLN A 127      -7.650  -5.020   3.689  1.00  8.13           C  
ATOM    722  CG  GLN A 127      -8.901  -4.231   3.359  1.00  8.95           C  
ATOM    723  CD  GLN A 127      -9.906  -4.293   4.483  1.00 10.31           C  
ATOM    724  NE2 GLN A 127      -9.456  -3.993   5.705  1.00 11.34           N  
ATOM    725  OE1 GLN A 127     -11.062  -4.636   4.270  1.00 11.33           O  
ATOM    726  N   ASP A 128      -5.117  -3.324   2.909  1.00  6.22           N  
ATOM    727  CA  ASP A 128      -4.468  -2.041   2.609  1.00  6.02           C  
ATOM    728  C   ASP A 128      -3.820  -2.032   1.224  1.00  5.77           C  
ATOM    729  O   ASP A 128      -3.958  -1.055   0.490  1.00  5.55           O  
ATOM    730  CB  ASP A 128      -3.432  -1.659   3.679  1.00  6.20           C  
ATOM    731  CG  ASP A 128      -4.055  -1.029   4.917  1.00  6.36           C  
ATOM    732  OD1 ASP A 128      -5.261  -0.727   4.911  1.00  6.74           O  
ATOM    733  OD2 ASP A 128      -3.322  -0.822   5.904  1.00  6.52           O1-
ATOM    734  N   PHE A 129      -3.123  -3.111   0.861  1.00  5.57           N  
ATOM    735  CA  PHE A 129      -2.549  -3.209  -0.484  1.00  5.55           C  
ATOM    736  C   PHE A 129      -3.661  -3.068  -1.524  1.00  5.55           C  
ATOM    737  O   PHE A 129      -3.526  -2.330  -2.500  1.00  5.46           O  
ATOM    738  CB  PHE A 129      -1.825  -4.541  -0.711  1.00  5.53           C  
ATOM    739  CG  PHE A 129      -0.383  -4.555  -0.275  1.00  5.53           C  
ATOM    740  CD1 PHE A 129       0.609  -4.010  -1.081  1.00  5.57           C  
ATOM    741  CD2 PHE A 129      -0.010  -5.177   0.907  1.00  5.53           C  
ATOM    742  CE1 PHE A 129       1.938  -4.046  -0.688  1.00  5.55           C  
ATOM    743  CE2 PHE A 129       1.317  -5.226   1.300  1.00  5.58           C  
ATOM    744  CZ  PHE A 129       2.289  -4.660   0.497  1.00  5.54           C  
ATOM    745  N   ASN A 130      -4.765  -3.775  -1.310  1.00  5.61           N  
ATOM    746  CA  ASN A 130      -5.877  -3.713  -2.249  1.00  5.76           C  
ATOM    747  C   ASN A 130      -6.571  -2.355  -2.301  1.00  5.61           C  
ATOM    748  O   ASN A 130      -7.020  -1.927  -3.367  1.00  5.45           O  
ATOM    749  CB  ASN A 130      -6.857  -4.854  -1.984  1.00  6.06           C  
ATOM    750  CG  ASN A 130      -6.344  -6.176  -2.522  1.00  6.47           C  
ATOM    751  ND2 ASN A 130      -6.467  -7.239  -1.738  1.00  6.58           N  
ATOM    752  OD1 ASN A 130      -5.826  -6.230  -3.634  1.00  7.57           O  
ATOM    753  N   THR A 131      -6.637  -1.667  -1.168  1.00  5.58           N  
ATOM    754  CA  THR A 131      -7.157  -0.301  -1.135  1.00  5.62           C  
ATOM    755  C   THR A 131      -6.280   0.628  -1.975  1.00  5.55           C  
ATOM    756  O   THR A 131      -6.786   1.452  -2.741  1.00  5.58           O  
ATOM    757  CB  THR A 131      -7.267   0.204   0.312  1.00  5.90           C  
ATOM    758  CG2 THR A 131      -7.652   1.685   0.348  1.00  5.97           C  
ATOM    759  OG1 THR A 131      -8.261  -0.569   0.999  1.00  6.25           O  
ATOM    760  N   MET A 132      -4.968   0.466  -1.848  1.00  5.37           N  
ATOM    761  CA  MET A 132      -4.018   1.225  -2.658  1.00  5.30           C  
ATOM    762  C   MET A 132      -4.278   1.015  -4.153  1.00  5.39           C  
ATOM    763  O   MET A 132      -4.348   1.978  -4.913  1.00  5.29           O  
ATOM    764  CB  MET A 132      -2.581   0.825  -2.302  1.00  5.22           C  
ATOM    765  CG  MET A 132      -1.508   1.535  -3.108  1.00  5.24           C  
ATOM    766  SD  MET A 132       0.135   0.886  -2.772  1.00  5.26           S  
ATOM    767  CE  MET A 132       0.097  -0.659  -3.676  1.00  5.45           C  
ATOM    768  N   PHE A 133      -4.425  -0.238  -4.576  1.00  5.52           N  
ATOM    769  CA  PHE A 133      -4.650  -0.527  -5.995  1.00  5.66           C  
ATOM    770  C   PHE A 133      -6.018  -0.008  -6.442  1.00  5.74           C  
ATOM    771  O   PHE A 133      -6.131   0.654  -7.476  1.00  5.65           O  
ATOM    772  CB  PHE A 133      -4.534  -2.030  -6.280  1.00  5.82           C  
ATOM    773  CG  PHE A 133      -3.148  -2.588  -6.092  1.00  5.80           C  
ATOM    774  CD1 PHE A 133      -2.052  -2.005  -6.721  1.00  5.84           C  
ATOM    775  CD2 PHE A 133      -2.937  -3.719  -5.311  1.00  5.80           C  
ATOM    776  CE1 PHE A 133      -0.780  -2.527  -6.555  1.00  5.92           C  
ATOM    777  CE2 PHE A 133      -1.664  -4.243  -5.146  1.00  5.91           C  
ATOM    778  CZ  PHE A 133      -0.585  -3.645  -5.766  1.00  5.91           C  
ATOM    779  N   THR A 134      -7.047  -0.292  -5.650  1.00  5.89           N  
ATOM    780  CA  THR A 134      -8.409   0.132  -5.973  1.00  6.09           C  
ATOM    781  C   THR A 134      -8.522   1.649  -6.115  1.00  5.89           C  
ATOM    782  O   THR A 134      -9.125   2.129  -7.070  1.00  5.76           O  
ATOM    783  CB  THR A 134      -9.418  -0.391  -4.933  1.00  6.79           C  
ATOM    784  CG2 THR A 134     -10.815   0.189  -5.175  1.00  7.04           C  
ATOM    785  OG1 THR A 134      -9.472  -1.819  -5.027  1.00  7.55           O  
ATOM    786  N   ASN A 135      -7.932   2.396  -5.185  1.00  5.84           N  
ATOM    787  CA  ASN A 135      -7.880   3.861  -5.291  1.00  5.79           C  
ATOM    788  C   ASN A 135      -7.301   4.315  -6.626  1.00  5.74           C  
ATOM    789  O   ASN A 135      -7.810   5.237  -7.254  1.00  5.70           O  
ATOM    790  CB  ASN A 135      -7.030   4.470  -4.170  1.00  5.88           C  
ATOM    791  CG  ASN A 135      -7.683   4.373  -2.810  1.00  6.08           C  
ATOM    792  ND2 ASN A 135      -6.891   4.572  -1.768  1.00  5.96           N  
ATOM    793  OD1 ASN A 135      -8.885   4.126  -2.693  1.00  6.59           O  
ATOM    794  N   CYS A 136      -6.218   3.667  -7.036  1.00  5.73           N  
ATOM    795  CA  CYS A 136      -5.542   4.000  -8.281  1.00  5.76           C  
ATOM    796  C   CYS A 136      -6.462   3.782  -9.480  1.00  5.93           C  
ATOM    797  O   CYS A 136      -6.581   4.646 -10.350  1.00  5.73           O  
ATOM    798  CB  CYS A 136      -4.265   3.168  -8.418  1.00  5.69           C  
ATOM    799  SG  CYS A 136      -3.214   3.635  -9.808  1.00  5.70           S  
ATOM    800  N   TYR A 137      -7.145   2.641  -9.504  1.00  6.26           N  
ATOM    801  CA  TYR A 137      -8.050   2.321 -10.614  1.00  6.74           C  
ATOM    802  C   TYR A 137      -9.293   3.200 -10.623  1.00  7.03           C  
ATOM    803  O   TYR A 137      -9.835   3.494 -11.692  1.00  7.72           O  
ATOM    804  CB  TYR A 137      -8.443   0.841 -10.586  1.00  6.96           C  
ATOM    805  CG  TYR A 137      -7.260  -0.107 -10.572  1.00  7.28           C  
ATOM    806  CD1 TYR A 137      -6.146   0.126 -11.374  1.00  7.50           C  
ATOM    807  CD2 TYR A 137      -7.256  -1.237  -9.765  1.00  7.33           C  
ATOM    808  CE1 TYR A 137      -5.061  -0.735 -11.365  1.00  7.73           C  
ATOM    809  CE2 TYR A 137      -6.177  -2.107  -9.753  1.00  7.60           C  
ATOM    810  CZ  TYR A 137      -5.080  -1.848 -10.551  1.00  7.83           C  
ATOM    811  OH  TYR A 137      -4.003  -2.705 -10.545  1.00  8.43           O  
ATOM    812  N   ILE A 138      -9.744   3.621  -9.446  1.00  7.09           N  
ATOM    813  CA  ILE A 138     -10.916   4.497  -9.351  1.00  7.27           C  
ATOM    814  C   ILE A 138     -10.600   5.921  -9.799  1.00  7.55           C  
ATOM    815  O   ILE A 138     -11.363   6.510 -10.562  1.00  8.04           O  
ATOM    816  CB  ILE A 138     -11.523   4.490  -7.932  1.00  7.27           C  
ATOM    817  CG1 ILE A 138     -12.242   3.165  -7.697  1.00  7.36           C  
ATOM    818  CG2 ILE A 138     -12.503   5.650  -7.753  1.00  7.09           C  
ATOM    819  CD1 ILE A 138     -12.818   3.009  -6.311  1.00  7.70           C  
ATOM    820  N   TYR A 139      -9.479   6.469  -9.340  1.00  7.51           N  
ATOM    821  CA  TYR A 139      -9.143   7.859  -9.642  1.00  7.72           C  
ATOM    822  C   TYR A 139      -8.654   8.065 -11.077  1.00  8.29           C  
ATOM    823  O   TYR A 139      -9.030   9.038 -11.738  1.00  8.68           O  
ATOM    824  CB  TYR A 139      -8.095   8.418  -8.668  1.00  7.57           C  
ATOM    825  CG  TYR A 139      -7.805   9.860  -8.994  1.00  7.48           C  
ATOM    826  CD1 TYR A 139      -8.685  10.869  -8.604  1.00  7.61           C  
ATOM    827  CD2 TYR A 139      -6.694  10.212  -9.754  1.00  7.47           C  
ATOM    828  CE1 TYR A 139      -8.445  12.192  -8.934  1.00  7.74           C  
ATOM    829  CE2 TYR A 139      -6.449  11.530 -10.089  1.00  7.75           C  
ATOM    830  CZ  TYR A 139      -7.322  12.516  -9.677  1.00  7.84           C  
ATOM    831  OH  TYR A 139      -7.072  13.825 -10.025  1.00  8.44           O  
ATOM    832  N   ASN A 140      -7.791   7.174 -11.548  1.00  8.86           N  
ATOM    833  CA  ASN A 140      -7.116   7.380 -12.827  1.00  9.91           C  
ATOM    834  C   ASN A 140      -7.889   6.757 -13.976  1.00 12.01           C  
ATOM    835  O   ASN A 140      -8.744   5.902 -13.756  1.00 12.40           O  
ATOM    836  CB  ASN A 140      -5.690   6.837 -12.759  1.00  9.18           C  
ATOM    837  CG  ASN A 140      -4.866   7.524 -11.684  1.00  8.71           C  
ATOM    838  ND2 ASN A 140      -4.684   6.851 -10.549  1.00  8.50           N  
ATOM    839  OD1 ASN A 140      -4.396   8.641 -11.870  1.00  8.57           O  
ATOM    840  N   LYS A 141      -7.604   7.210 -15.195  1.00 14.75           N  
ATOM    841  CA  LYS A 141      -8.281   6.694 -16.387  1.00 16.87           C  
ATOM    842  C   LYS A 141      -7.664   5.357 -16.811  1.00 17.20           C  
ATOM    843  O   LYS A 141      -6.459   5.160 -16.640  1.00 16.65           O  
ATOM    844  CB  LYS A 141      -8.153   7.676 -17.554  1.00 19.10           C  
ATOM    845  CG  LYS A 141      -8.793   9.038 -17.333  1.00 21.42           C  
ATOM    846  CD  LYS A 141      -8.372  10.010 -18.429  1.00 23.48           C  
ATOM    847  CE  LYS A 141      -8.715  11.447 -18.076  1.00 25.56           C  
ATOM    848  NZ  LYS A 141      -8.079  12.424 -19.006  1.00 27.86           N1+
ATOM    849  N   PRO A 142      -8.477   4.458 -17.400  0.50 17.45           N  
ATOM    850  CA  PRO A 142      -8.090   3.097 -17.799  0.50 17.50           C  
ATOM    851  C   PRO A 142      -6.738   2.942 -18.508  0.50 17.13           C  
ATOM    852  O   PRO A 142      -6.017   1.987 -18.228  0.50 17.70           O  
ATOM    853  CB  PRO A 142      -9.208   2.687 -18.760  0.50 17.97           C  
ATOM    854  CG  PRO A 142     -10.397   3.443 -18.299  0.50 17.86           C  
ATOM    855  CD  PRO A 142      -9.907   4.715 -17.672  0.50 17.91           C  
ATOM    856  N   GLY A 143      -6.404   3.856 -19.418  0.50 16.99           N  
ATOM    857  CA  GLY A 143      -5.182   3.728 -20.228  0.50 16.67           C  
ATOM    858  C   GLY A 143      -3.943   4.464 -19.729  0.50 16.53           C  
ATOM    859  O   GLY A 143      -2.914   4.482 -20.404  0.50 17.51           O  
ATOM    860  N   ASP A 144      -4.041   5.056 -18.543  1.00 15.32           N  
ATOM    861  CA  ASP A 144      -2.987   5.892 -17.959  1.00 13.64           C  
ATOM    862  C   ASP A 144      -1.761   5.058 -17.600  1.00 11.56           C  
ATOM    863  O   ASP A 144      -1.877   3.884 -17.243  1.00 11.42           O  
ATOM    864  CB  ASP A 144      -3.474   6.609 -16.694  1.00 13.83           C  
ATOM    865  CG  ASP A 144      -4.455   7.740 -16.983  1.00 14.83           C  
ATOM    866  OD1 ASP A 144      -4.602   8.155 -18.156  1.00 15.33           O  
ATOM    867  OD2 ASP A 144      -5.076   8.222 -16.010  1.00 14.80           O1-
ATOM    868  N   ASP A 145      -0.591   5.686 -17.676  1.00 10.08           N  
ATOM    869  CA  ASP A 145       0.667   5.036 -17.302  1.00  9.50           C  
ATOM    870  C   ASP A 145       0.589   4.458 -15.890  1.00  8.31           C  
ATOM    871  O   ASP A 145       0.996   3.327 -15.656  1.00  8.03           O  
ATOM    872  CB  ASP A 145       1.842   6.023 -17.374  1.00 10.02           C  
ATOM    873  CG  ASP A 145       2.221   6.402 -18.800  1.00 10.86           C  
ATOM    874  OD1 ASP A 145       1.942   5.625 -19.739  1.00 11.17           O  
ATOM    875  OD2 ASP A 145       2.827   7.482 -18.969  1.00 11.69           O1-
ATOM    876  N   ILE A 146       0.058   5.239 -14.954  1.00  7.62           N  
ATOM    877  CA  ILE A 146      -0.005   4.820 -13.553  1.00  7.16           C  
ATOM    878  C   ILE A 146      -0.888   3.584 -13.352  1.00  7.07           C  
ATOM    879  O   ILE A 146      -0.619   2.768 -12.476  1.00  6.57           O  
ATOM    880  CB  ILE A 146      -0.452   5.983 -12.630  1.00  6.92           C  
ATOM    881  CG1 ILE A 146      -0.271   5.618 -11.147  1.00  6.82           C  
ATOM    882  CG2 ILE A 146      -1.892   6.402 -12.918  1.00  7.07           C  
ATOM    883  CD1 ILE A 146       1.154   5.287 -10.763  1.00  6.92           C  
ATOM    884  N   VAL A 147      -1.924   3.440 -14.175  1.00  7.14           N  
ATOM    885  CA  VAL A 147      -2.795   2.269 -14.089  1.00  7.43           C  
ATOM    886  C   VAL A 147      -2.063   1.006 -14.560  1.00  7.71           C  
ATOM    887  O   VAL A 147      -2.140  -0.038 -13.908  1.00  7.70           O  
ATOM    888  CB  VAL A 147      -4.099   2.479 -14.884  1.00  7.44           C  
ATOM    889  CG1 VAL A 147      -4.907   1.192 -14.943  1.00  7.57           C  
ATOM    890  CG2 VAL A 147      -4.921   3.590 -14.248  1.00  7.51           C  
ATOM    891  N   LEU A 148      -1.330   1.107 -15.669  1.00  8.31           N  
ATOM    892  CA  LEU A 148      -0.515  -0.010 -16.151  1.00  8.93           C  
ATOM    893  C   LEU A 148       0.544  -0.402 -15.126  1.00  8.28           C  
ATOM    894  O   LEU A 148       0.824  -1.586 -14.929  1.00  8.19           O  
ATOM    895  CB  LEU A 148       0.154   0.322 -17.493  1.00 10.34           C  
ATOM    896  CG  LEU A 148      -0.765   0.484 -18.706  1.00 11.98           C  
ATOM    897  CD1 LEU A 148       0.059   0.671 -19.976  1.00 13.27           C  
ATOM    898  CD2 LEU A 148      -1.729  -0.691 -18.849  1.00 13.16           C  
ATOM    899  N   MET A 149       1.125   0.602 -14.474  1.00  7.61           N  
ATOM    900  CA  MET A 149       2.113   0.375 -13.426  1.00  7.35           C  
ATOM    901  C   MET A 149       1.500  -0.347 -12.227  1.00  7.22           C  
ATOM    902  O   MET A 149       2.072  -1.316 -11.725  1.00  7.02           O  
ATOM    903  CB  MET A 149       2.736   1.700 -12.997  1.00  7.19           C  
ATOM    904  CG  MET A 149       3.589   2.329 -14.083  1.00  7.04           C  
ATOM    905  SD  MET A 149       3.988   4.061 -13.809  1.00  6.99           S  
ATOM    906  CE  MET A 149       5.354   3.909 -12.659  1.00  7.10           C  
ATOM    907  N   ALA A 150       0.336   0.115 -11.779  1.00  7.17           N  
ATOM    908  CA  ALA A 150      -0.388  -0.541 -10.690  1.00  7.27           C  
ATOM    909  C   ALA A 150      -0.721  -1.994 -11.041  1.00  7.68           C  
ATOM    910  O   ALA A 150      -0.557  -2.891 -10.215  1.00  7.59           O  
ATOM    911  CB  ALA A 150      -1.660   0.229 -10.352  1.00  7.17           C  
ATOM    912  N   GLU A 151      -1.175  -2.219 -12.272  1.00  8.23           N  
ATOM    913  CA  GLU A 151      -1.531  -3.564 -12.725  1.00  8.63           C  
ATOM    914  C   GLU A 151      -0.331  -4.512 -12.687  1.00  8.23           C  
ATOM    915  O   GLU A 151      -0.462  -5.663 -12.281  1.00  8.31           O  
ATOM    916  CB  GLU A 151      -2.169  -3.511 -14.120  1.00  9.79           C  
ATOM    917  CG  GLU A 151      -3.591  -2.962 -14.094  1.00 11.09           C  
ATOM    918  CD  GLU A 151      -4.193  -2.716 -15.467  1.00 12.54           C  
ATOM    919  OE1 GLU A 151      -3.448  -2.576 -16.462  1.00 13.89           O  
ATOM    920  OE2 GLU A 151      -5.437  -2.626 -15.546  1.00 14.05           O1-
ATOM    921  N   ALA A 152       0.840  -4.025 -13.085  1.00  7.60           N  
ATOM    922  CA  ALA A 152       2.063  -4.828 -13.016  1.00  7.43           C  
ATOM    923  C   ALA A 152       2.424  -5.179 -11.566  1.00  7.43           C  
ATOM    924  O   ALA A 152       2.766  -6.325 -11.261  1.00  7.44           O  
ATOM    925  CB  ALA A 152       3.211  -4.090 -13.689  1.00  7.47           C  
ATOM    926  N   LEU A 153       2.333  -4.192 -10.677  1.00  7.42           N  
ATOM    927  CA  LEU A 153       2.620  -4.396  -9.258  1.00  7.38           C  
ATOM    928  C   LEU A 153       1.598  -5.332  -8.617  1.00  7.52           C  
ATOM    929  O   LEU A 153       1.958  -6.160  -7.778  1.00  7.35           O  
ATOM    930  CB  LEU A 153       2.638  -3.057  -8.506  1.00  7.48           C  
ATOM    931  CG  LEU A 153       3.764  -2.086  -8.863  1.00  7.56           C  
ATOM    932  CD1 LEU A 153       3.539  -0.739  -8.191  1.00  7.80           C  
ATOM    933  CD2 LEU A 153       5.120  -2.665  -8.483  1.00  7.64           C  
ATOM    934  N   GLU A 154       0.330  -5.193  -9.008  1.00  7.67           N  
ATOM    935  CA  GLU A 154      -0.743  -6.028  -8.459  1.00  8.06           C  
ATOM    936  C   GLU A 154      -0.571  -7.485  -8.880  1.00  8.01           C  
ATOM    937  O   GLU A 154      -0.790  -8.385  -8.082  1.00  7.66           O  
ATOM    938  CB  GLU A 154      -2.121  -5.517  -8.883  1.00  8.65           C  
ATOM    939  CG  GLU A 154      -3.269  -6.227  -8.183  1.00  9.13           C  
ATOM    940  CD  GLU A 154      -4.633  -5.838  -8.711  1.00  9.95           C  
ATOM    941  OE1 GLU A 154      -4.715  -5.071  -9.695  1.00 10.76           O  
ATOM    942  OE2 GLU A 154      -5.634  -6.326  -8.144  1.00 11.30           O1-
ATOM    943  N   LYS A 155      -0.180  -7.718 -10.129  1.00  8.41           N  
ATOM    944  CA  LYS A 155       0.082  -9.081 -10.598  1.00  8.94           C  
ATOM    945  C   LYS A 155       1.156  -9.752  -9.738  1.00  8.79           C  
ATOM    946  O   LYS A 155       1.018 -10.911  -9.326  1.00  8.79           O  
ATOM    947  CB  LYS A 155       0.518  -9.058 -12.065  1.00  9.98           C  
ATOM    948  CG  LYS A 155       0.705 -10.433 -12.688  1.00 11.01           C  
ATOM    949  CD  LYS A 155       0.931 -10.340 -14.189  1.00 12.19           C  
ATOM    950  CE  LYS A 155       1.104 -11.721 -14.798  1.00 13.56           C  
ATOM    951  NZ  LYS A 155       1.106 -11.674 -16.289  1.00 14.82           N1+
ATOM    952  N   LEU A 156       2.229  -9.013  -9.480  1.00  8.47           N  
ATOM    953  CA  LEU A 156       3.346  -9.502  -8.678  1.00  8.50           C  
ATOM    954  C   LEU A 156       2.919  -9.712  -7.224  1.00  8.58           C  
ATOM    955  O   LEU A 156       3.259 -10.723  -6.611  1.00  8.74           O  
ATOM    956  CB  LEU A 156       4.515  -8.514  -8.776  1.00  8.75           C  
ATOM    957  CG  LEU A 156       5.819  -8.814  -8.044  1.00  9.10           C  
ATOM    958  CD1 LEU A 156       6.374 -10.186  -8.393  1.00  9.34           C  
ATOM    959  CD2 LEU A 156       6.838  -7.730  -8.379  1.00  9.51           C  
ATOM    960  N   PHE A 157       2.165  -8.755  -6.687  1.00  8.34           N  
ATOM    961  CA  PHE A 157       1.618  -8.855  -5.336  1.00  8.43           C  
ATOM    962  C   PHE A 157       0.831 -10.154  -5.159  1.00  8.70           C  
ATOM    963  O   PHE A 157       1.053 -10.899  -4.199  1.00  8.96           O  
ATOM    964  CB  PHE A 157       0.719  -7.646  -5.044  1.00  8.13           C  
ATOM    965  CG  PHE A 157      -0.065  -7.759  -3.764  1.00  8.06           C  
ATOM    966  CD1 PHE A 157       0.577  -7.690  -2.533  1.00  7.83           C  
ATOM    967  CD2 PHE A 157      -1.442  -7.914  -3.789  1.00  8.09           C  
ATOM    968  CE1 PHE A 157      -0.137  -7.790  -1.356  1.00  7.85           C  
ATOM    969  CE2 PHE A 157      -2.165  -8.004  -2.610  1.00  7.97           C  
ATOM    970  CZ  PHE A 157      -1.510  -7.946  -1.392  1.00  7.86           C  
ATOM    971  N   LEU A 158      -0.077 -10.428  -6.090  1.00  9.22           N  
ATOM    972  CA  LEU A 158      -0.902 -11.632  -6.007  1.00 10.13           C  
ATOM    973  C   LEU A 158      -0.059 -12.898  -6.109  1.00 10.72           C  
ATOM    974  O   LEU A 158      -0.340 -13.878  -5.420  1.00 10.88           O  
ATOM    975  CB  LEU A 158      -1.998 -11.617  -7.071  1.00 10.49           C  
ATOM    976  CG  LEU A 158      -3.065 -10.534  -6.874  1.00 10.83           C  
ATOM    977  CD1 LEU A 158      -3.976 -10.483  -8.089  1.00 11.07           C  
ATOM    978  CD2 LEU A 158      -3.875 -10.745  -5.600  1.00 11.97           C  
ATOM    979  N   GLN A 159       0.975 -12.876  -6.951  1.00 11.40           N  
ATOM    980  CA  GLN A 159       1.899 -14.009  -7.045  1.00 12.34           C  
ATOM    981  C   GLN A 159       2.576 -14.269  -5.693  1.00 12.34           C  
ATOM    982  O   GLN A 159       2.687 -15.414  -5.258  1.00 12.85           O  
ATOM    983  CB  GLN A 159       2.946 -13.775  -8.146  1.00 13.65           C  
ATOM    984  CG  GLN A 159       2.361 -13.850  -9.554  1.00 15.35           C  
ATOM    985  CD  GLN A 159       3.304 -13.390 -10.664  1.00 17.44           C  
ATOM    986  NE2 GLN A 159       4.290 -12.570 -10.323  1.00 17.57           N  
ATOM    987  OE1 GLN A 159       3.129 -13.767 -11.825  1.00 20.58           O  
ATOM    988  N   LYS A 160       3.001 -13.202  -5.022  1.00 12.18           N  
ATOM    989  CA  LYS A 160       3.708 -13.339  -3.756  1.00 12.54           C  
ATOM    990  C   LYS A 160       2.817 -13.798  -2.608  1.00 11.99           C  
ATOM    991  O   LYS A 160       3.203 -14.693  -1.852  1.00 11.90           O  
ATOM    992  CB  LYS A 160       4.415 -12.027  -3.385  1.00 13.17           C  
ATOM    993  CG  LYS A 160       5.566 -11.658  -4.309  1.00 14.29           C  
ATOM    994  CD  LYS A 160       6.578 -12.787  -4.411  1.00 15.73           C  
ATOM    995  CE  LYS A 160       7.911 -12.317  -4.959  1.00 17.38           C  
ATOM    996  NZ  LYS A 160       8.787 -13.491  -5.223  1.00 18.47           N1+
ATOM    997  N   ILE A 161       1.632 -13.209  -2.469  1.00 11.49           N  
ATOM    998  CA  ILE A 161       0.745 -13.598  -1.361  1.00 11.63           C  
ATOM    999  C   ILE A 161       0.103 -14.973  -1.573  1.00 12.09           C  
ATOM   1000  O   ILE A 161      -0.461 -15.534  -0.635  1.00 12.56           O  
ATOM   1001  CB  ILE A 161      -0.327 -12.534  -1.025  1.00 11.43           C  
ATOM   1002  CG1 ILE A 161      -1.383 -12.401  -2.127  1.00 11.30           C  
ATOM   1003  CG2 ILE A 161       0.333 -11.192  -0.720  1.00 11.29           C  
ATOM   1004  CD1 ILE A 161      -2.591 -11.596  -1.693  1.00 11.37           C  
ATOM   1005  N   ASN A 162       0.206 -15.519  -2.787  1.00 12.46           N  
ATOM   1006  CA  ASN A 162      -0.244 -16.889  -3.058  1.00 12.92           C  
ATOM   1007  C   ASN A 162       0.531 -17.930  -2.244  1.00 13.10           C  
ATOM   1008  O   ASN A 162       0.070 -19.066  -2.084  1.00 13.11           O  
ATOM   1009  CB  ASN A 162      -0.125 -17.213  -4.556  1.00 13.45           C  
ATOM   1010  CG  ASN A 162      -0.848 -18.493  -4.937  1.00 13.77           C  
ATOM   1011  ND2 ASN A 162      -0.140 -19.402  -5.596  1.00 13.99           N  
ATOM   1012  OD1 ASN A 162      -2.031 -18.659  -4.647  1.00 15.31           O  
ATOM   1013  N   GLU A 163       1.709 -17.550  -1.751  1.00 12.84           N  
ATOM   1014  CA  GLU A 163       2.521 -18.429  -0.915  1.00 13.26           C  
ATOM   1015  C   GLU A 163       2.707 -17.870   0.502  1.00 12.25           C  
ATOM   1016  O   GLU A 163       3.736 -18.086   1.130  1.00 11.87           O  
ATOM   1017  CB  GLU A 163       3.865 -18.703  -1.593  1.00 14.74           C  
ATOM   1018  CG  GLU A 163       3.704 -19.179  -3.033  1.00 16.05           C  
ATOM   1019  CD  GLU A 163       4.944 -19.828  -3.619  1.00 18.20           C  
ATOM   1020  OE1 GLU A 163       5.964 -19.951  -2.917  1.00 19.76           O  
ATOM   1021  OE2 GLU A 163       4.894 -20.225  -4.802  1.00 19.62           O1-
ATOM   1022  N   LEU A 164       1.691 -17.172   1.006  1.00 11.78           N  
ATOM   1023  CA  LEU A 164       1.679 -16.741   2.405  1.00 11.60           C  
ATOM   1024  C   LEU A 164       1.813 -17.993   3.273  1.00 11.15           C  
ATOM   1025  O   LEU A 164       1.058 -18.945   3.089  1.00 10.80           O  
ATOM   1026  CB  LEU A 164       0.377 -16.007   2.731  1.00 11.81           C  
ATOM   1027  CG  LEU A 164       0.328 -15.262   4.069  1.00 12.10           C  
ATOM   1028  CD1 LEU A 164       1.157 -13.991   3.984  1.00 12.36           C  
ATOM   1029  CD2 LEU A 164      -1.112 -14.946   4.457  1.00 12.17           C  
ATOM   1030  N   PRO A 165       2.780 -18.007   4.213  1.00 11.00           N  
ATOM   1031  CA  PRO A 165       3.044 -19.229   4.971  1.00 11.32           C  
ATOM   1032  C   PRO A 165       1.970 -19.556   6.005  1.00 11.95           C  
ATOM   1033  O   PRO A 165       1.169 -18.704   6.366  1.00 11.75           O  
ATOM   1034  CB  PRO A 165       4.371 -18.924   5.675  1.00 11.26           C  
ATOM   1035  CG  PRO A 165       4.358 -17.445   5.842  1.00 11.41           C  
ATOM   1036  CD  PRO A 165       3.705 -16.924   4.594  1.00 11.21           C  
ATOM   1037  N   THR A 166       1.961 -20.804   6.459  1.00 13.20           N  
ATOM   1038  CA  THR A 166       1.105 -21.214   7.563  1.00 14.58           C  
ATOM   1039  C   THR A 166       1.478 -20.450   8.831  1.00 15.16           C  
ATOM   1040  O   THR A 166       2.655 -20.174   9.068  1.00 14.93           O  
ATOM   1041  CB  THR A 166       1.248 -22.725   7.822  1.00 15.37           C  
ATOM   1042  CG2 THR A 166       0.469 -23.153   9.060  1.00 16.02           C  
ATOM   1043  OG1 THR A 166       0.760 -23.443   6.683  1.00 16.39           O  
ATOM   1044  N   GLU A 167       0.472 -20.103   9.639  1.00 16.78           N  
ATOM   1045  CA  GLU A 167       0.708 -19.469  10.940  1.00 19.15           C  
ATOM   1046  C   GLU A 167       1.392 -20.455  11.882  1.00 20.83           C  
ATOM   1047  O   GLU A 167       0.940 -21.591  12.022  1.00 20.97           O  
ATOM   1048  CB  GLU A 167      -0.605 -19.020  11.589  1.00 20.38           C  
ATOM   1049  CG  GLU A 167      -1.375 -17.946  10.844  1.00 21.45           C  
ATOM   1050  CD  GLU A 167      -2.441 -17.286  11.701  1.00 23.67           C  
ATOM   1051  OE1 GLU A 167      -2.087 -16.717  12.758  1.00 25.49           O  
ATOM   1052  OE2 GLU A 167      -3.632 -17.322  11.317  1.00 23.92           O1-
ATOM   1053  N   GLU A 168       2.468 -20.018  12.531  1.00 22.53           N  
ATOM   1054  CA  GLU A 168       3.161 -20.840  13.528  1.00 24.62           C  
ATOM   1055  C   GLU A 168       2.378 -20.889  14.837  1.00 25.49           C  
ATOM   1056  O   GLU A 168       1.742 -19.906  15.224  1.00 26.00           O  
ATOM   1057  CB  GLU A 168       4.564 -20.300  13.791  1.00 26.06           C  
ATOM   1058  CG  GLU A 168       5.511 -20.440  12.612  1.00 27.07           C  
ATOM   1059  CD  GLU A 168       6.859 -19.785  12.859  1.00 28.61           C  
ATOM   1060  OE1 GLU A 168       6.954 -18.896  13.734  1.00 30.52           O  
ATOM   1061  OE2 GLU A 168       7.828 -20.160  12.172  1.00 30.86           O1-
TER
ATOM   1062 Cl1  G15 A   1       5.242   7.357 -15.099  1.00  0.00          Cl  
ATOM   1063  C1  G15 A   1      -2.687  10.469  -8.837  1.00  0.00           C  
ATOM   1064  N1  G15 A   1       1.041  10.114 -12.066  1.00  0.00           N  
ATOM   1065  O1  G15 A   1      -2.597   7.197  -8.391  1.00  0.00           O  
ATOM   1066  C2  G15 A   1      -1.833   9.468  -9.633  1.00  0.00           C  
ATOM   1067  N2  G15 A   1      -0.981   8.643  -8.743  1.00  0.00           N  
ATOM   1068  O2  G15 A   1       8.376  13.523  -7.801  1.00  0.00           O  
ATOM   1069  C3  G15 A   1      -1.099  10.118 -10.807  1.00  0.00           C  
ATOM   1070  O3  G15 A   1       8.824  11.930  -6.404  1.00  0.00           O  
ATOM   1071  C4  G15 A   1       0.290   9.541 -10.966  1.00  0.00           C  
ATOM   1072  C5  G15 A   1       2.001   9.423 -12.791  1.00  0.00           C  
ATOM   1073  C6  G15 A   1       2.309   9.814 -14.074  1.00  0.00           C  
ATOM   1074  C7  G15 A   1       3.283   9.163 -14.789  1.00  0.00           C  
ATOM   1075  C8  G15 A   1       3.971   8.155 -14.199  1.00  0.00           C  
ATOM   1076  C9  G15 A   1       3.698   7.766 -12.936  1.00  0.00           C  
ATOM   1077  C10 G15 A   1       2.719   8.412 -12.222  1.00  0.00           C  
ATOM   1078  C11 G15 A   1       1.027   9.607  -9.653  1.00  0.00           C  
ATOM   1079  C12 G15 A   1       2.261  10.215  -9.475  1.00  0.00           C  
ATOM   1080  C13 G15 A   1       2.865  10.228  -8.225  1.00  0.00           C  
ATOM   1081  C14 G15 A   1       2.152   9.746  -7.145  1.00  0.00           C  
ATOM   1082  C15 G15 A   1       0.903   9.204  -7.290  1.00  0.00           C  
ATOM   1083  C16 G15 A   1       0.334   9.143  -8.538  1.00  0.00           C  
ATOM   1084  C17 G15 A   1      -1.476   7.520  -8.198  1.00  0.00           C  
ATOM   1085  C18 G15 A   1      -0.570   6.723  -7.310  1.00  0.00           C  
ATOM   1086  C19 G15 A   1       4.203  10.813  -8.009  1.00  0.00           C  
ATOM   1087  C20 G15 A   1       4.980  10.384  -6.961  1.00  0.00           C  
ATOM   1088  C21 G15 A   1       6.219  10.927  -6.713  1.00  0.00           C  
ATOM   1089  C22 G15 A   1       6.727  11.923  -7.518  1.00  0.00           C  
ATOM   1090  C23 G15 A   1       5.949  12.372  -8.570  1.00  0.00           C  
ATOM   1091  C24 G15 A   1       4.699  11.824  -8.805  1.00  0.00           C  
ATOM   1092  C25 G15 A   1       8.068  12.517  -7.247  1.00  0.00           C  
ATOM   1093  HN1 G15 A   1       0.830  11.075 -12.294  1.00  0.00           H  
ATOM   1094  H2  G15 A   1      -2.542   8.773 -10.082  1.00  0.00           H  
ATOM   1095  H4  G15 A   1       0.161   8.484 -11.196  1.00  0.00           H  
ATOM   1096  H6  G15 A   1       1.784  10.641 -14.528  1.00  0.00           H  
ATOM   1097  H7  G15 A   1       3.492   9.455 -15.808  1.00  0.00           H  
ATOM   1098  H9  G15 A   1       4.250   6.951 -12.492  1.00  0.00           H  
ATOM   1099  H10 G15 A   1       2.518   8.114 -11.203  1.00  0.00           H  
ATOM   1100  H11 G15 A   1      -3.184   9.951  -8.016  1.00  0.00           H  
ATOM   1101  H12 G15 A   1      -2.048  11.255  -8.436  1.00  0.00           H  
ATOM   1102 H121 G15 A   1       2.759  10.683 -10.312  1.00  0.00           H  
ATOM   1103  H13 G15 A   1      -3.436  10.911  -9.494  1.00  0.00           H  
ATOM   1104  H14 G15 A   1       2.578   9.790  -6.154  1.00  0.00           H  
ATOM   1105  H15 G15 A   1       0.373   8.830  -6.427  1.00  0.00           H  
ATOM   1106  H20 G15 A   1       4.622   9.602  -6.308  1.00  0.00           H  
ATOM   1107  H21 G15 A   1       6.807  10.573  -5.879  1.00  0.00           H  
ATOM   1108  H23 G15 A   1       6.315  13.156  -9.216  1.00  0.00           H  
ATOM   1109  H24 G15 A   1       4.111  12.202  -9.628  1.00  0.00           H  
ATOM   1110  H31 G15 A   1      -1.028  11.194 -10.641  1.00  0.00           H  
ATOM   1111  H32 G15 A   1      -1.666   9.957 -11.724  1.00  0.00           H  
ATOM   1112 H181 G15 A   1      -1.101   5.845  -6.942  1.00  0.00           H  
ATOM   1113 H182 G15 A   1       0.307   6.407  -7.875  1.00  0.00           H  
ATOM   1114 H183 G15 A   1      -0.255   7.337  -6.466  1.00  0.00           H  
TER
ATOM   1115  O   HOH W2001      -3.790  22.237  -4.972  1.00 18.02           O  
ATOM   1116  O   HOH W2002      -0.926  23.324   0.341  1.00 14.45           O  
ATOM   1117  O   HOH W2003      -6.157  18.830  -1.891  1.00  9.95           O  
ATOM   1118  O   HOH W2004      -0.875  20.771   2.414  1.00 15.70           O  
ATOM   1119  O   HOH W2005      -5.546  19.189   5.295  1.00 14.44           O  
ATOM   1120  O   HOH W2006      -1.134  18.229   5.443  1.00 20.34           O  
ATOM   1121  O   HOH W2007      -0.483  13.804   0.855  1.00  7.41           O  
ATOM   1122  O   HOH W2008       1.777  18.439   2.404  1.00 26.36           O  
ATOM   1123  O   HOH W2009      -1.326  12.400   3.173  1.00  6.17           O  
ATOM   1124  O   HOH W2010       0.233  15.498   4.798  1.00 16.21           O  
ATOM   1125  O   HOH W2011      -2.198  17.746   7.931  1.00 24.33           O  
ATOM   1126  O   HOH W2012      -4.575  10.183   4.575  1.00  7.51           O  
ATOM   1127  O   HOH W2013      -5.045  10.403   8.891  1.00  7.02           O  
ATOM   1128  O   HOH W2014      -1.749  10.298  10.933  1.00 15.01           O  
ATOM   1129  O   HOH W2015       0.878  15.105   9.818  1.00 19.91           O  
ATOM   1130  O   HOH W2016       1.355   7.094   6.597  1.00 13.99           O  
ATOM   1131  O   HOH W2017       1.281   8.497   9.845  1.00 17.87           O  
ATOM   1132  O   HOH W2018      -5.455   7.823  10.055  1.00 12.47           O  
ATOM   1133  O   HOH W2019      -3.137   8.167  15.123  1.00 18.17           O  
ATOM   1134  O   HOH W2020      -7.475   3.869  14.596  1.00 20.08           O  
ATOM   1135  O   HOH W2021       0.510   7.374  13.335  1.00 19.65           O  
ATOM   1136  O   HOH W2022       1.954   0.457  15.586  1.00 14.38           O  
ATOM   1137  O   HOH W2023      -1.061   7.736  16.729  1.00 18.72           O  
ATOM   1138  O   HOH W2024       5.359   2.384  17.673  1.00 17.51           O  
ATOM   1139  O   HOH W2025       1.517   2.360  19.304  1.00 13.58           O  
ATOM   1140  O   HOH W2026      -0.654   0.645  16.821  1.00  9.50           O  
ATOM   1141  O   HOH W2027      -7.185   6.392  18.454  1.00 18.59           O  
ATOM   1142  O   HOH W2028      -3.843   0.833  24.748  1.00 13.18           O  
ATOM   1143  O   HOH W2029      -3.503   5.857  25.128  1.00 26.55           O  
ATOM   1144  O   HOH W2030      -7.205   4.119  25.273  1.00 19.19           O  
ATOM   1145  O   HOH W2031      -3.078   8.626  22.019  1.00 24.41           O  
ATOM   1146  O   HOH W2032      -8.410   5.476  20.877  1.00 17.02           O  
ATOM   1147  O   HOH W2033      -2.149  -1.525  15.965  1.00  7.25           O  
ATOM   1148  O   HOH W2034      -4.650  -4.066  13.877  1.00 20.50           O  
ATOM   1149  O   HOH W2035      -4.711  -2.758  11.372  1.00 28.32           O  
ATOM   1150  O   HOH W2036      -8.416  -3.371  13.831  1.00 19.14           O  
ATOM   1151  O   HOH W2037       1.668  22.862   0.977  1.00 14.75           O  
ATOM   1152  O   HOH W2038      -5.236  -4.311  16.611  1.00 12.68           O  
ATOM   1153  O   HOH W2039       2.191  14.129   1.368  1.00 15.62           O  
ATOM   1154  O   HOH W2040       2.997  20.481   0.960  1.00 22.29           O  
ATOM   1155  O   HOH W2041       4.298  -5.838  19.198  1.00 21.64           O  
ATOM   1156  O   HOH W2042       1.393  12.828   3.989  1.00 13.84           O  
ATOM   1157  O   HOH W2043       1.558  15.818   7.207  1.00 26.96           O  
ATOM   1158  O   HOH W2044      -0.703  17.438  10.363  1.00 23.37           O  
ATOM   1159  O   HOH W2045       1.262  10.882  11.309  1.00 24.04           O  
ATOM   1160  O   HOH W2046      -0.462  12.985  11.082  1.00 15.83           O  
ATOM   1161  O   HOH W2047       4.225  14.672   7.118  1.00 34.43           O  
ATOM   1162  O   HOH W2048       1.807  -5.830  11.992  1.00  7.88           O  
ATOM   1163  O   HOH W2049      -4.060 -15.415  15.350  1.00 37.65           O  
ATOM   1164  O   HOH W2050      -5.827 -13.631  16.725  1.00 13.66           O  
ATOM   1165  O   HOH W2051      -2.981 -13.885  12.280  1.00 19.43           O  
ATOM   1166  O   HOH W2052       4.464   0.345  19.493  1.00 23.10           O  
ATOM   1167  O   HOH W2053       3.897 -10.177  18.782  1.00 23.24           O  
ATOM   1168  O   HOH W2054       2.270 -12.971  18.298  1.00 32.79           O  
ATOM   1169  O   HOH W2055       6.149  -7.347   9.534  1.00 17.80           O  
ATOM   1170  O   HOH W2056       4.408  -6.622  11.682  1.00 11.80           O  
ATOM   1171  O   HOH W2057       8.721  -7.849  10.571  1.00 27.09           O  
ATOM   1172  O   HOH W2058       8.246  -5.410  12.134  1.00 25.66           O  
ATOM   1173  O   HOH W2059      -5.044   2.705  26.879  1.00 34.24           O  
ATOM   1174  O   HOH W2060      -1.531   7.701  24.246  1.00 18.28           O  
ATOM   1175  O   HOH W2061      -2.685  11.305  21.637  1.00 33.40           O  
ATOM   1176  O   HOH W2062      -5.798  -1.543   9.188  1.00 26.96           O  
ATOM   1177  O   HOH W2063       1.167 -15.926  11.088  1.00 14.36           O  
ATOM   1178  O   HOH W2064      -1.135 -13.017  10.251  1.00 17.63           O  
ATOM   1179  O   HOH W2065       5.168  -8.338  20.614  1.00 36.56           O  
ATOM   1180  O   HOH W2066      10.750  -4.362  11.020  1.00 31.39           O  
ATOM   1181  O   HOH W2067       2.531 -16.394  13.944  1.00 25.20           O  
ATOM   1182  O   HOH W2068       7.897 -15.416   7.938  1.00 16.05           O  
ATOM   1183  O   HOH W2069       4.990 -21.607   8.905  1.00 20.87           O  
ATOM   1184  O   HOH W2070       6.979 -18.241   8.185  1.00 21.03           O  
ATOM   1185  O   HOH W2071       0.264 -15.652  15.777  1.00 29.19           O  
ATOM   1186  O   HOH W2072       8.383 -18.009   5.870  1.00 31.70           O  
ATOM   1187  O   HOH W2073       9.685 -14.018   6.193  1.00 21.85           O  
ATOM   1188  O   HOH W2074       6.572 -22.161   6.579  1.00 32.09           O  
ATOM   1189  O   HOH W2075      -3.963 -15.855   7.600  1.00 14.65           O  
ATOM   1190  O   HOH W2076      -3.134 -13.521   9.389  1.00 22.67           O  
ATOM   1191  O   HOH W2077       9.763 -16.610  -0.369  1.00 25.75           O  
ATOM   1192  O   HOH W2078      11.095  -2.357   1.363  1.00 27.52           O  
ATOM   1193  O   HOH W2079      12.305  -3.719   4.961  1.00 31.17           O  
ATOM   1194  O   HOH W2080      17.922  -8.147   6.067  1.00 25.68           O  
ATOM   1195  O   HOH W2081      12.494  -6.508   5.904  1.00 26.61           O  
ATOM   1196  O   HOH W2082       9.958  -9.638  -8.907  1.00 34.73           O  
ATOM   1197  O   HOH W2083       7.138 -16.698  -1.875  1.00 30.23           O  
ATOM   1198  O   HOH W2084      16.342   3.199  -0.566  1.00 34.76           O  
ATOM   1199  O   HOH W2085      14.424   3.271 -11.343  1.00 17.99           O  
ATOM   1200  O   HOH W2086      10.325  -4.475   3.275  1.00 19.61           O  
ATOM   1201  O   HOH W2087      15.009 -10.411   7.282  1.00 27.60           O  
ATOM   1202  O   HOH W2088       9.710   5.314   3.269  1.00 24.69           O  
ATOM   1203  O   HOH W2089       6.577   9.589   3.009  1.00 29.20           O  
ATOM   1204  O   HOH W2090      15.030   5.651  -3.825  1.00 35.94           O  
ATOM   1205  O   HOH W2091      12.005   8.947  -2.414  1.00 34.67           O  
ATOM   1206  O   HOH W2092       5.440  12.661  -3.574  1.00 14.59           O  
ATOM   1207  O   HOH W2093       5.224  11.958   2.260  1.00 24.33           O  
ATOM   1208  O   HOH W2094       4.341  14.294  -5.936  1.00 18.01           O  
ATOM   1209  O   HOH W2095      13.186  -3.587  -0.936  1.00 22.08           O  
ATOM   1210  O   HOH W2096      14.200 -11.703   4.873  1.00 30.92           O  
ATOM   1211  O   HOH W2097      14.852  -7.753   4.956  1.00 23.15           O  
ATOM   1212  O   HOH W2098      13.974  -1.996   1.223  1.00 33.31           O  
ATOM   1213  O   HOH W2099      -0.938  13.551 -12.065  1.00 20.27           O  
ATOM   1214  O   HOH W2100      -3.322  17.191 -13.727  1.00 28.65           O  
ATOM   1215  O   HOH W2101      -7.336  21.694 -11.338  1.00 41.68           O  
ATOM   1216  O   HOH W2102      -2.405  27.566  -9.959  1.00 25.01           O  
ATOM   1217  O   HOH W2103     -10.407  19.424 -10.339  1.00 32.47           O  
ATOM   1218  O   HOH W2104     -11.201  19.016  -0.739  1.00 14.27           O  
ATOM   1219  O   HOH W2105     -14.271  16.190  -7.400  1.00 30.56           O  
ATOM   1220  O   HOH W2106      -6.097  28.661 -12.886  1.00 37.59           O  
ATOM   1221  O   HOH W2107      10.408  -6.720  -8.217  1.00 26.22           O  
ATOM   1222  O   HOH W2108      11.567 -11.351  -4.839  1.00 11.00           O  
ATOM   1223  O   HOH W2109      12.547   1.355  -4.949  1.00 23.93           O  
ATOM   1224  O   HOH W2110      13.394   3.562  -0.397  1.00 25.64           O  
ATOM   1225  O   HOH W2111      -7.923   2.506   4.446  1.00 39.03           O  
ATOM   1226  O   HOH W2112      13.935  -5.121  -7.966  1.00 17.67           O  
ATOM   1227  O   HOH W2113      14.583  -0.537  -8.763  1.00  8.59           O  
ATOM   1228  O   HOH W2114      16.507   2.153  -3.224  1.00 35.04           O  
ATOM   1229  O   HOH W2115      10.501   2.439  -8.314  1.00  8.93           O  
ATOM   1230  O   HOH W2116       6.692  -6.823 -13.508  1.00 19.30           O  
ATOM   1231  O   HOH W2117       3.539  11.159   4.485  1.00 22.09           O  
ATOM   1232  O   HOH W2118       4.402  11.666   7.171  1.00 34.77           O  
ATOM   1233  O   HOH W2119      11.701   3.555 -12.400  1.00 12.66           O  
ATOM   1234  O   HOH W2120      10.130  -4.549 -14.583  1.00 17.93           O  
ATOM   1235  O   HOH W2121      10.633   2.818 -15.117  1.00  8.82           O  
ATOM   1236  O   HOH W2122      11.641   0.578  12.820  1.00 26.95           O  
ATOM   1237  O   HOH W2123      13.012  -4.482   9.198  1.00 47.72           O  
ATOM   1238  O   HOH W2124       7.733  -7.256  19.665  1.00 40.88           O  
ATOM   1239  O   HOH W2125      12.002   6.265 -11.668  1.00 17.27           O  
ATOM   1240  O   HOH W2126       8.677   4.466 -14.067  1.00  8.77           O  
ATOM   1241  O   HOH W2127      -4.903 -13.486   0.865  1.00 31.77           O  
ATOM   1242  O   HOH W2128       0.882   7.076  -3.821  1.00  6.54           O  
ATOM   1243  O   HOH W2129     -10.043  -0.404   5.113  1.00 26.16           O  
ATOM   1244  O   HOH W2130       9.052   6.566   0.733  1.00 24.59           O  
ATOM   1245  O   HOH W2131       7.068   6.633   2.864  1.00 29.12           O  
ATOM   1246  O   HOH W2132      12.402   5.480  -4.992  1.00 17.09           O  
ATOM   1247  O   HOH W2133       9.631   7.535  -3.582  1.00 13.59           O  
ATOM   1248  O   HOH W2134      11.523   6.405  -0.787  1.00 37.18           O  
ATOM   1249  O   HOH W2135      12.302   3.247  -6.481  1.00 22.83           O  
ATOM   1250  O   HOH W2136      -5.423 -12.920  -3.267  1.00 26.95           O  
ATOM   1251  O   HOH W2137       8.775   9.831  -0.372  1.00 27.99           O  
ATOM   1252  O   HOH W2138       3.360  10.749  -3.865  1.00 14.21           O  
ATOM   1253  O   HOH W2139       3.658  12.244  -0.073  1.00 10.33           O  
ATOM   1254  O   HOH W2140     -11.953   7.483 -15.769  1.00 43.55           O  
ATOM   1255  O   HOH W2141      -2.038   7.841  -1.202  1.00  7.95           O  
ATOM   1256  O   HOH W2142     -15.617   8.302  -9.297  1.00 23.53           O  
ATOM   1257  O   HOH W2143      -3.561  13.007 -13.155  1.00 23.03           O  
ATOM   1258  O   HOH W2144       2.196  12.467  -5.524  1.00 19.14           O  
ATOM   1259  O   HOH W2145       4.066  19.059  -1.045  1.00 23.14           O  
ATOM   1260  O   HOH W2146       5.388  14.376  -1.366  1.00 19.46           O  
ATOM   1261  O   HOH W2147       3.760  16.349   1.659  1.00 27.21           O  
ATOM   1262  O   HOH W2148     -12.524   8.172 -24.366  1.00 36.23           O  
ATOM   1263  O   HOH W2149       3.905   2.625 -18.426  1.00 41.17           O  
ATOM   1264  O   HOH W2150      -1.166  22.657  -5.926  1.00 17.62           O  
ATOM   1265  O   HOH W2151       5.018  20.837  -8.352  1.00 28.44           O  
ATOM   1266  O   HOH W2152      10.667  17.016  -1.009  1.00 36.50           O  
ATOM   1267  O   HOH W2153       3.144  -3.557 -18.254  1.00 28.15           O  
ATOM   1268  O   HOH W2154       0.182  19.750 -12.699  1.00 29.30           O  
ATOM   1269  O   HOH W2155      -0.994  16.328 -12.147  1.00 16.85           O  
ATOM   1270  O   HOH W2156      -2.781  19.672 -12.477  1.00 20.01           O  
ATOM   1271  O   HOH W2157      -1.781  -7.888 -15.498  1.00 21.79           O  
ATOM   1272  O   HOH W2158      -5.365  -6.022 -14.010  1.00 35.68           O  
ATOM   1273  O   HOH W2159      -6.044  23.702  -9.277  1.00 24.42           O  
ATOM   1274  O   HOH W2160      -4.372  25.610 -10.511  1.00 24.74           O  
ATOM   1275  O   HOH W2161      -6.195  -9.723 -10.758  1.00 38.20           O  
ATOM   1276  O   HOH W2162      -2.843 -11.699 -11.632  1.00 20.88           O  
ATOM   1277  O   HOH W2163      -1.551 -14.926  -8.857  1.00 19.19           O  
ATOM   1278  O   HOH W2164      -6.844  16.504  -3.359  1.00  6.70           O  
ATOM   1279  O   HOH W2165      -3.996 -14.981  -7.192  1.00 23.37           O  
ATOM   1280  O   HOH W2166      -7.917  18.168  -9.957  1.00 20.57           O  
ATOM   1281  O   HOH W2167      -8.937  19.436  -2.309  1.00  9.66           O  
ATOM   1282  O   HOH W2168     -10.692  13.342 -11.891  1.00 22.55           O  
ATOM   1283  O   HOH W2169     -13.456  15.452 -10.222  1.00 30.17           O  
ATOM   1284  O   HOH W2170       7.817 -19.147   3.538  1.00 21.76           O  
ATOM   1285  O   HOH W2171       9.856 -20.179  -0.696  1.00 26.00           O  
ATOM   1286  O   HOH W2172      -4.374   6.459  -6.347  1.00  5.07           O  
ATOM   1287  O   HOH W2173      -4.392   6.286  -2.388  1.00  6.10           O  
ATOM   1288  O   HOH W2174       4.583 -25.833   9.148  1.00 31.53           O  
ATOM   1289  O   HOH W2175     -12.501  16.764   0.282  1.00 14.16           O  
ATOM   1290  O   HOH W2176      -2.807  10.159   2.231  1.00  6.77           O  
ATOM   1291  O   HOH W2177      11.387 -16.772   8.984  1.00 38.71           O  
ATOM   1292  O   HOH W2178      10.476 -23.694  13.359  1.00 18.86           O  
ATOM   1293  O   HOH W2179       5.669 -25.056  13.791  1.00 29.92           O  
ATOM   1294  O   HOH W2180     -11.487  20.144  -7.388  1.00 23.54           O  
ATOM   1295  O   HOH W2181     -15.076  21.960  -6.522  1.00 39.36           O  
ATOM   1296  O   HOH W2182     -15.658  20.741  -3.836  1.00 26.45           O  
ATOM   1297  O   HOH W2183     -16.184  14.359  -5.999  1.00 35.66           O  
ATOM   1298  O   HOH W2184     -14.132   7.097  -5.100  1.00 25.89           O  
ATOM   1299  O   HOH W2185     -13.597   7.387  -1.049  1.00 16.44           O  
ATOM   1300  O   HOH W2186     -15.630   9.546  -2.186  1.00 28.86           O  
ATOM   1301  O   HOH W2187     -10.782   5.579  -1.160  1.00 12.98           O  
ATOM   1302  O   HOH W2188     -15.318  16.270  -0.746  1.00 24.67           O  
ATOM   1303  O   HOH W2189     -13.674   5.858   1.272  1.00 20.67           O  
ATOM   1304  O   HOH W2190     -11.058   1.859   2.011  1.00 27.49           O  
ATOM   1305  O   HOH W2191      -7.065   6.023   4.578  1.00 16.00           O  
ATOM   1306  O   HOH W2192      -1.988   7.333   1.550  1.00  6.59           O  
ATOM   1307  O   HOH W2193      -3.299   4.521  -4.589  1.00  7.10           O  
ATOM   1308  O   HOH W2194      -0.911   4.970  -3.465  1.00  7.26           O  
ATOM   1309  O   HOH W2195       4.407   6.826   3.551  1.00 14.86           O  
ATOM   1310  O   HOH W2196       7.862   3.638   4.426  1.00 13.99           O  
ATOM   1311  O   HOH W2197      13.754  -0.084   5.187  1.00 40.68           O  
ATOM   1312  O   HOH W2198      11.710   3.230   3.513  1.00 26.07           O  
ATOM   1313  O   HOH W2199       9.745   3.000   6.497  1.00 15.59           O  
ATOM   1314  O   HOH W2200       3.599   8.492   5.345  1.00 20.61           O  
ATOM   1315  O   HOH W2201       6.667  10.902   5.539  1.00 33.22           O  
ATOM   1316  O   HOH W2202      -6.421   1.170   6.645  1.00 17.24           O  
ATOM   1317  O   HOH W2203      -6.119   4.114   6.640  1.00 33.78           O  
ATOM   1318  O   HOH W2204      10.791  -2.162  12.798  1.00 22.23           O  
ATOM   1319  O   HOH W2205       7.798  -2.339  16.099  1.00 27.45           O  
ATOM   1320  O   HOH W2206       8.549   3.095  10.363  1.00 24.76           O  
ATOM   1321  O   HOH W2207      11.952  -2.518   7.459  1.00 25.60           O  
ATOM   1322  O   HOH W2208       5.637  -0.875  17.533  1.00 21.21           O  
ATOM   1323  O   HOH W2209       9.341   2.135  12.749  1.00 21.91           O  
ATOM   1324  O   HOH W2210       7.533   1.439  16.346  1.00 19.41           O  
ATOM   1325  O   HOH W2211       7.891  -8.101  16.566  1.00 29.88           O  
ATOM   1326  O   HOH W2212      -6.698   0.980  10.524  1.00 39.06           O  
ATOM   1327  O   HOH W2213      -9.507  -9.097  10.490  1.00  8.70           O  
ATOM   1328  O   HOH W2214      -8.927 -12.599   9.543  1.00  9.18           O  
ATOM   1329  O   HOH W2215      -7.803  -8.751   2.958  1.00  7.16           O  
ATOM   1330  O   HOH W2216      -5.339 -14.433  10.364  1.00 12.08           O  
ATOM   1331  O   HOH W2217      -5.850 -13.994   3.635  1.00 23.94           O  
ATOM   1332  O   HOH W2218      -6.764  -2.709   6.723  1.00 17.08           O  
ATOM   1333  O   HOH W2219      -8.412  -3.133  10.994  1.00 33.96           O  
ATOM   1334  O   HOH W2220      -9.589  -6.316  11.054  1.00  9.91           O  
ATOM   1335  O   HOH W2221      -7.765  -0.738   3.580  1.00 10.85           O  
ATOM   1336  O   HOH W2222     -10.510  -1.927  -2.386  1.00 30.32           O  
ATOM   1337  O   HOH W2223      -5.308  -7.961  -5.676  1.00 20.53           O  
ATOM   1338  O   HOH W2224      -6.771  -4.655  -5.878  1.00 20.96           O  
ATOM   1339  O   HOH W2225      -6.170 -10.120  -2.801  1.00 14.86           O  
ATOM   1340  O   HOH W2226      -8.296 -10.186  -0.824  1.00 18.47           O  
ATOM   1341  O   HOH W2227     -10.817  -0.161  -0.058  1.00 24.77           O  
ATOM   1342  O   HOH W2228     -10.473   1.697  -2.386  1.00 14.53           O  
ATOM   1343  O   HOH W2229     -11.079   4.178  -4.026  1.00 22.50           O  
ATOM   1344  O   HOH W2230      -8.776   2.986 -14.199  1.00 14.17           O  
ATOM   1345  O   HOH W2231     -11.535   5.727 -13.493  1.00 24.72           O  
ATOM   1346  O   HOH W2232     -14.084   5.507 -11.838  1.00 35.90           O  
ATOM   1347  O   HOH W2233     -12.960   8.740 -10.147  1.00 23.89           O  
ATOM   1348  O   HOH W2234     -11.337  10.621 -11.397  1.00 17.79           O  
ATOM   1349  O   HOH W2235      -8.845  10.814 -13.994  1.00 23.23           O  
ATOM   1350  O   HOH W2236      -6.315  13.870 -12.768  1.00 22.37           O  
ATOM   1351  O   HOH W2237      -3.929  10.183 -13.949  1.00 19.72           O  
ATOM   1352  O   HOH W2238      -6.405  10.587 -15.604  1.00 24.60           O  
ATOM   1353  O   HOH W2239      -5.225  12.481 -20.428  1.00 31.25           O  
ATOM   1354  O   HOH W2240      -8.501  14.994 -18.127  1.00 53.53           O  
ATOM   1355  O   HOH W2241      -7.177  -0.515 -17.110  1.00 34.36           O  
ATOM   1356  O   HOH W2242      -3.411   1.677 -18.477  1.00 23.25           O  
ATOM   1357  O   HOH W2243      -5.522   7.276 -20.791  1.00 27.87           O  
ATOM   1358  O   HOH W2244      -9.720   5.667 -20.946  1.00 34.04           O  
ATOM   1359  O   HOH W2245      -2.497   2.234 -22.376  1.00 33.76           O  
ATOM   1360  O   HOH W2246      -2.270   6.131 -23.034  1.00 32.37           O  
ATOM   1361  O   HOH W2247      -0.176   4.070 -20.705  1.00 26.55           O  
ATOM   1362  O   HOH W2248      -7.567   0.975 -21.509  1.00 42.42           O  
ATOM   1363  O   HOH W2249      -2.679   8.356 -21.191  1.00 26.55           O  
ATOM   1364  O   HOH W2250      -0.928   8.345 -18.831  1.00 17.80           O  
ATOM   1365  O   HOH W2251      -0.342   8.130 -15.548  1.00 10.48           O  
ATOM   1366  O   HOH W2252       4.199   5.602 -21.580  1.00 18.71           O  
ATOM   1367  O   HOH W2253       5.261   5.959 -18.008  1.00 27.66           O  
ATOM   1368  O   HOH W2254       1.591   9.624 -17.659  1.00 11.09           O  
ATOM   1369  O   HOH W2255       0.803  -3.727 -16.656  1.00 13.70           O  
ATOM   1370  O   HOH W2256       6.676   4.592 -16.029  1.00 14.99           O  
ATOM   1371  O   HOH W2257      -2.843  -7.041 -12.827  1.00 18.83           O  
ATOM   1372  O   HOH W2258      -1.788  -4.209 -17.746  1.00 20.54           O  
ATOM   1373  O   HOH W2259      -7.255  -2.270 -13.302  1.00 19.72           O  
ATOM   1374  O   HOH W2260       4.115  -7.926 -13.018  1.00 12.58           O  
ATOM   1375  O   HOH W2261      -6.968  -5.164 -11.634  1.00 28.19           O  
ATOM   1376  O   HOH W2262      -7.910  -7.896  -9.307  1.00 30.16           O  
ATOM   1377  O   HOH W2263      -3.421  -8.982 -10.986  1.00 23.08           O  
ATOM   1378  O   HOH W2264      -0.706 -12.812 -10.363  1.00 12.10           O  
ATOM   1379  O   HOH W2265       1.940 -14.104 -17.252  1.00 39.00           O  
ATOM   1380  O   HOH W2266      -2.558 -12.190 -14.580  1.00 35.07           O  
ATOM   1381  O   HOH W2267      -2.945 -14.416  -4.613  1.00 16.91           O  
ATOM   1382  O   HOH W2268       2.581 -17.632  -6.953  1.00 25.17           O  
ATOM   1383  O   HOH W2269       0.341 -14.301 -12.641  1.00 27.40           O  
ATOM   1384  O   HOH W2270       4.971 -10.550 -12.366  1.00 20.51           O  
ATOM   1385  O   HOH W2271      10.173 -12.097  -7.202  1.00 24.59           O  
ATOM   1386  O   HOH W2272      12.053 -14.228  -4.443  1.00 22.18           O  
ATOM   1387  O   HOH W2273       9.082 -14.977  -3.225  1.00 35.39           O  
ATOM   1388  O   HOH W2274      -3.084 -15.659   0.012  1.00 21.83           O  
ATOM   1389  O   HOH W2275      -1.278 -19.091   1.279  1.00 11.54           O  
ATOM   1390  O   HOH W2276      -3.345 -21.096  -4.975  1.00 18.62           O  
ATOM   1391  O   HOH W2277      -3.794 -16.409  -2.829  1.00 28.39           O  
ATOM   1392  O   HOH W2278       2.407 -20.169  -6.231  1.00 21.61           O  
ATOM   1393  O   HOH W2279       5.881 -19.558   1.664  1.00 17.09           O  
ATOM   1394  O   HOH W2280       7.052 -20.628  -0.567  1.00 27.80           O  
ATOM   1395  O   HOH W2281       5.146 -22.646  -6.074  1.00 23.54           O  
ATOM   1396  O   HOH W2282       4.004 -22.470   5.293  1.00 16.60           O  
ATOM   1397  O   HOH W2283       3.871 -25.138   6.441  1.00 26.18           O  
ATOM   1398  O   HOH W2284      -2.276 -20.875   9.129  1.00 19.94           O  
ATOM   1399  O   HOH W2285      -1.963 -22.441  11.435  1.00 28.45           O  
ATOM   1400  O   HOH W2286      -2.608 -19.503  14.676  1.00 52.70           O  
ATOM   1401  O   HOH W2287      -5.419 -17.398  13.731  1.00 47.49           O  
ATOM   1402  O   HOH W2288       9.272 -19.127   9.803  1.00 36.20           O  
ATOM   1403  O   HOH W2289       7.920 -22.689  14.054  1.00 18.99           O  
ATOM   1404  O   HOH W2290       5.094 -16.221  15.303  1.00 34.07           O  
ATOM   1405  O   HOH W2291      -1.190  10.558 -14.188  1.00 16.31           O  
ATOM   1406  O   HOH W2292      11.370  12.945  -5.918  1.00 19.41           O  
ATOM   1407  O   HOH W2293      10.467  15.083  -8.240  1.00 20.59           O  
ATOM   1408  O   HOH W2294       8.182  16.774  -7.126  1.00 29.84           O  
ATOM   1409  O   HOH W2295       5.606  15.664  -8.044  1.00 24.01           O  
ATOM   1410  O   HOH W2296       9.573   9.018  -6.045  1.00 15.22           O  
ATOM   1411  O   HOH W2297       8.080  12.071  -3.672  1.00 20.81           O  
END
