# Supplementary material for: Ensembles Are Required to Handle Aleatoric and Parametric Uncertainty in Molecular Dynamics Simulation
Source: J Chem Theory Comput. 2021 Jul 19;17(8):5187–97. doi: 10.1021/acs.jctc.1c00526 (PMC8389531; doi:10.1021/acs.jctc.1c00526)
Supplement: Supplementary file 1 — ct1c00526_si_001.zip [file ct1c00526_si_001.zip › UQ_NAMD-wouter_dev/template/g15/par/g15.prep]

    0    0    2

This is a remark line
molecule.res
G15   INT  0
CORRECT     OMIT DU   BEG
  0.0000
   1  DUMM  DU    M    0  -1  -2     0.000      .0        .0      .00000
   2  DUMM  DU    M    1   0  -1     1.449      .0        .0      .00000
   3  DUMM  DU    M    2   1   0     1.523   111.21       .0      .00000
   4  Cl1   cl    M    3   2   1     1.540   111.208  -180.000 -0.144905
   5  C8    ca    M    4   3   2     1.749   110.483    27.441 -0.080387
   6  C9    ca    B    5   4   3     1.378   120.153  -109.563  0.005672
   7  C10   ca    S    6   5   4     1.386   120.336  -179.806 -0.403899
   8  H10   ha    E    7   6   5     1.072   118.462  -178.233  0.179827
   9  H9    ha    E    6   5   4     1.074   120.001     0.919  0.137407
  10  C7    ca    M    5   4   3     1.384   119.959    70.180  0.005672
  11  H7    ha    E   10   5   4     1.074   120.074    -0.471  0.137407
  12  C6    ca    M   10   5   4     1.378   119.819   179.303 -0.403899
  13  H6    ha    E   12  10   5     1.076   119.320  -179.131  0.179827
  14  C5    ca    M   12  10   5     1.398   121.296     0.393  0.554822
  15  N1    nh    M   14  12  10     1.389   118.524  -177.384 -0.894179
  16  HN1   hn    E   15  14  12     0.997   114.048   -26.571  0.395724
  17  C4    c3    M   15  14  12     1.443   124.419  -174.873  0.564941
  18  H4    h1    E   17  15  14     1.084   107.557   -41.779  0.003299
  19  C3    c3    M   17  15  14     1.535   109.626  -158.339 -0.388637
  20  H31   hc    E   19  17  15     1.087   108.216   -65.902  0.094489
  21  H32   hc    E   19  17  15     1.085   109.922    50.998  0.094489
  22  C2    c3    M   19  17  15     1.542   111.884   172.427  0.475254
  23  C1    c3    3   22  19  17     1.526   112.157   147.915 -0.423737
  24  H11   hc    E   23  22  19     1.083   110.269   174.749  0.104113
  25  H12   hc    E   23  22  19     1.086   110.701   -64.692  0.104113
  26  H13   hc    E   23  22  19     1.087   110.463    55.071  0.104113
  27  H2    h1    E   22  19  17     1.079   108.406   -92.307 -0.000206
  28  N2    n     M   22  19  17     1.475   110.611    22.868 -0.500544
  29  C17   c     B   28  22  19     1.364   117.562  -144.506  0.767994
  30  C18   c3    3   29  28  22     1.516   118.920   170.136 -0.402531
  31  H181  hc    E   30  29  28     1.081   106.816  -154.578  0.112120
  32  H182  hc    E   30  29  28     1.081   113.296   -32.984  0.112120
  33  H183  hc    E   30  29  28     1.084   110.229    88.296  0.112120
  34  O1    o     E   29  28  22     1.204   121.332    -8.776 -0.642513
  35  C16   ca    M   28  22  19     1.423   117.355    31.854  0.211581
  36  C15   ca    B   35  28  22     1.383   123.213   128.392 -0.221093
  37  C14   ca    S   36  35  28     1.385   120.138  -179.167 -0.179553
  38  H14   ha    E   37  36  35     1.075   119.271   179.116  0.145918
  39  H15   ha    E   36  35  28     1.075   119.936    -0.405  0.154935
  40  C11   ca    M   35  28  22     1.393   116.984   -48.307 -0.210094
  41  C12   ca    M   40  35  28     1.383   119.498   178.613 -0.141037
  42  H121  ha    E   41  40  35     1.073   119.582   178.816  0.133496
  43  C13   cp    M   41  40  35     1.397   121.601     0.036  0.055515
  44  C19   cp    M   43  41  40     1.488   121.225  -179.631  0.040090
  45  C20   ca    M   44  43  41     1.394   120.890  -139.004 -0.189044
  46  H20   ha    E   45  44  43     1.077   119.582     2.305  0.115111
  47  C21   ca    M   45  44  43     1.384   120.742  -179.139 -0.174581
  48  H21   ha    E   47  45  44     1.074   121.011  -179.535  0.142532
  49  C22   ca    M   47  45  44     1.388   121.146     0.184  0.026912
  50  C25   c     B   49  47  45     1.550   120.968   179.369  0.812582
  51  O2    o     E   50  49  47     1.231   114.775  -179.651 -0.788687
  52  O3    o     E   50  49  47     1.231   114.789     0.275 -0.788687
  53  C23   ca    M   49  47  45     1.389   118.112    -0.285 -0.174581
  54  H23   ha    E   53  49  47     1.074   117.870   179.588  0.142532
  55  C24   ca    M   53  49  47     1.385   121.118     0.081 -0.189044
  56  H24   ha    E   55  53  49     1.076   119.584   178.406  0.115111


LOOP
   C5  C10
  C11   C4
  C13  C14
  C24  C19

IMPROPER
   C9   C7   C8  Cl1
   C8  C10   C9   H9
   C5   C9  C10  H10
   C6   C8   C7   H7
   C5   C7   C6   H6
   C6  C10   C5   N1
   C4   C5   N1  HN1
  C17   C2   N2  C16
  C18   N2  C17   O1
  C15  C11  C16   N2
  C16  C14  C15  H15
  C15  C13  C14  H14
   C4  C16  C11  C12
  C11  C13  C12  H12
  C14  C12  C13  C19
  C20  C24  C19  C13
  C21  C19  C20  H20
  C20  C22  C21  H21
  C25  C21  C22  C23
  C22   O2  C25   O3
  C22  C24  C23  H23
  C23  C19  C24  H24

DONE
STOP
