# Supplementary material for: Ensembles Are Required to Handle Aleatoric and Parametric Uncertainty in Molecular Dynamics Simulation
Source: J Chem Theory Comput. 2021 Jul 19;17(8):5187–97. doi: 10.1021/acs.jctc.1c00526 (PMC8389531; doi:10.1021/acs.jctc.1c00526)
Supplement: Supplementary file 1 — ct1c00526_si_001.zip [file ct1c00526_si_001.zip › UQ_NAMD-wouter_dev/template/lig0/build/tleap.in]

source leaprc.protein.ff14SB
source leaprc.water.tip3p
source leaprc.lipid14
source leaprc.gaff
frcmod = loadamberparams __path_to_drug_par__/lig.frcmod

# Load moleculaes
lig = loadmol2 __path_to_drug_par__/lig.mol2
prot = loadpdb __path_to_drug_par__/protein.pdb

complex = combine{prot lig}
alignaxes complex

# Counterions & Solvation
addions complex Cl- 0.0
addions complex Na+ 0.0
solvatebox complex TIP3PBOX $box_size

savepdb complex complex.pdb
saveamberparm complex complex.prmtop complex.crd

quit
