# Supplementary material for: Ensembles Are Required to Handle Aleatoric and Parametric Uncertainty in Molecular Dynamics Simulation
Source: J Chem Theory Comput. 2021 Jul 19;17(8):5187–97. doi: 10.1021/acs.jctc.1c00526 (PMC8389531; doi:10.1021/acs.jctc.1c00526)
Supplement: Supplementary file 1 — ct1c00526_si_001.zip [file ct1c00526_si_001.zip › UQ_NAMD-wouter_dev/template/mmpbsa.in]

&general
startframe=1, endframe=5000, interval=1,
verbose=2, keep_files=2,
/
&gb
igb=2, saltcon=0.0,
/
&pb
istrng=0.0, fillratio=4.0, inp=1, radiopt=0,
/
