# Supplementary material for: Ensembles Are Required to Handle Aleatoric and Parametric Uncertainty in Molecular Dynamics Simulation
Source: J Chem Theory Comput. 2021 Jul 19;17(8):5187–97. doi: 10.1021/acs.jctc.1c00526 (PMC8389531; doi:10.1021/acs.jctc.1c00526)
Supplement: Supplementary file 1 — ct1c00526_si_001.zip [file ct1c00526_si_001.zip › UQ_NAMD-wouter_dev/utils/__init__.py]

from .encoders import SimEncoder
from .encoders import Eq1Encoder
from .encoders import Eq2Encoder
