# Supplementary material for: Ensembles Are Required to Handle Aleatoric and Parametric Uncertainty in Molecular Dynamics Simulation
Source: J Chem Theory Comput. 2021 Jul 19;17(8):5187–97. doi: 10.1021/acs.jctc.1c00526 (PMC8389531; doi:10.1021/acs.jctc.1c00526)
Supplement: Supplementary file 1 — ct1c00526_si_001.zip [file ct1c00526_si_001.zip › UQ_NAMD-wouter_dev/utils/encoders.py]

import easyvvuq as uq

class PhaseEncoder(uq.encoders.JinjaEncoder, encoder_name='PhaseEncoder'):
    def encode(self, params={}, target_dir='', fixtures=None):
        params["pairlistdist"] = params["cutoff"] + 1.5
        params["switchdist"] = params["cutoff"] - 2.0
        #if params["switching"]==0:
        #   params["switching"]="no"
        #else if params["switching"]==1:
        #   params["switching"]="yes"
        #else:
        #   raise RuntimeError('Switching parameter cannot take another value than yes/no (1/0)')
        super().encode(params, target_dir, fixtures)

class Eq0Encoder(PhaseEncoder, encoder_name='Eq0Encoder'):
    def encode(self, params={}, target_dir='', fixtures=None):
        super().encode(params, target_dir, fixtures)

class Eq1Encoder(PhaseEncoder, encoder_name='Eq1Encoder'):
    def encode(self, params={}, target_dir='', fixtures=None):
        params["run_eq1"] = int( round( 1.0*params["time_factor_eq"] / params["timestep"], -1 ) )
        super().encode(params, target_dir, fixtures)

class Eq2Encoder(PhaseEncoder, encoder_name='Eq2Encoder'):
    def encode(self, params={}, target_dir='', fixtures=None):
        params["run_cycle_eq2"] = int( round( 1.0*params["time_factor_eq"] / params["timestep"], -1 ) )
        params["run_eq2"] = int( round( 20.0*params["time_factor_eq"] / params["timestep"], -1 ) )
        super().encode(params, target_dir, fixtures)

class SimEncoder(PhaseEncoder, encoder_name='SimEncoder'):
    def encode(self, params={}, target_dir='', fixtures=None):
        params["run_sim1"] = int( round( params["time_sim1"] / params["timestep"], -1 ) )
        # 48 as the number of cores on a node (see anaysis.sh)
        params["dcd_freq_sim1"] = min(int(params["run_sim1"]/48), 5000)
        super().encode(params, target_dir, fixtures)
