# Supplementary material for: Ensembles Are Required to Handle Aleatoric and Parametric Uncertainty in Molecular Dynamics Simulation
Source: J Chem Theory Comput. 2021 Jul 19;17(8):5187–97. doi: 10.1021/acs.jctc.1c00526 (PMC8389531; doi:10.1021/acs.jctc.1c00526)
Supplement: Supplementary file 2 — ct1c00526_si_002.zip [file ct1c00526_si_002.zip › plots.ipynb]

# %% [markdown]
# UQ NAMD analysis

# %% [code]
import numpy as np
import pandas as pd
import seaborn as sns
import matplotlib.pyplot as plt
plt.style.use('seaborn-colorblind')
from matplotlib import gridspec

# %% [markdown]
## uncertainty blowup

# %% [code]
blowup = {'input parameters': 8.6603 , 
          'output (25 replica ensemble)': 4.0011 , 
          'output (single replica ensemble)': 6.4798
         }

# %% [code]
fig, ax = plt.subplots()

params = blowup.keys()
y_pos = np.arange(len(params))
indices = blowup.values()

ax.barh(y_pos, indices)
ax.set_yticks(y_pos)
ax.set_yticklabels(params)
#ax.set_xlim(0.0,1.0)
ax.set_xlabel("mean coefficient of variation (%)")
ax.set_title("contribution of aleatoric uncertainty to output variability")

# %% [markdown]
## cumulative probability distribution of binding energy

# %% [code]
sample_mean = np.load("mean_samples.11.merged.npy")
samples = np.load("samples.11.merged.npy")
nparams = np.load("configurations_parameters.11.npy")
dks = pd.read_csv("/Users/vassaux/tmp/uq_namd/skew-kurt_config_wan.dat", 
                 names=["skewness","kurtosis","averaged_energy"],
                 sep=' ')
temperatures = nparams[:,0]
dks["temperature"] = temperatures
dks["box_size"] = nparams[:,4]
dks["time_sim"] = nparams[:,3]
dks["time_eq"] = nparams[:,1]

# %% [code]
# In case need to select configurations with default values for all parameters except box_size
list_restricted = []
temp_param_num = 0
for i in range(nparams.shape[0]):
    is_not_extreme = (nparams[i,0] < 315) and (nparams[i,0] > 285)
    if is_not_extreme:
        list_restricted.append(i)

# %% [markdown]
### Histograms

# %% [code]
fig, ax = plt.subplots()
df = pd.DataFrame(sample_mean, )
df.plot.hist(ax=ax, bins=20, density=True, alpha=0.5)
df.plot.kde(ax=ax)
ax.set_title('distribution of the average of the binding energy for\n {} parametric configurations'.format(len(sample_mean)))
ax.set_ylabel('frequency')
ax.set_xlabel('configuration average binding energy (kcal/mole)')
ax.get_legend().remove()

# %% [code]
fig, ax = plt.subplots()
df = pd.DataFrame(sample_mean[list_restricted], )
df.plot.hist(ax=ax, bins=20, density=True, alpha=0.5)
df.plot.kde(ax=ax)
ax.set_title('distribution of the average of the binding energy for\n {} parametric configurations'.format(len(sample_mean[list_restricted])))
ax.set_ylabel('frequency')
ax.set_xlabel('configuration average binding energy (kcal/mole)')
ax.get_legend().remove()

# %% [code]
fig, ax = plt.subplots()
df = pd.DataFrame(samples.flatten())
df.plot.hist(ax=ax, bins=30, density=True, alpha=0.5)
df.plot.kde(ax=ax)
ax.set_title('distribution of the binding energy for the 25 replicas\n of the 123 parametric configurations')
ax.set_ylabel('frequency')
ax.set_xlabel('binding energy (kcal/mole)')
ax.get_legend().remove()

# %% [code]
fig, ax = plt.subplots()
df = pd.DataFrame(samples[list_restricted].flatten())
df.plot.hist(ax=ax, bins=30, density=True, alpha=0.5)
df.plot.kde(ax=ax)
ax.set_title('distribution of the binding energy for the 25 replicas\n of the 63 parametric configurations')
ax.set_ylabel('frequency')
ax.set_xlabel('binding energy (kcal/mole)')
ax.get_legend().remove()

# %% [code]
fig, ax = plt.subplots()
df = pd.DataFrame(samples[:,0])
df.plot.hist(ax=ax, bins=30, density=True, alpha=0.5)
df.plot.kde(ax=ax)
ax.set_title('distribution of the binding energy for the replica 1 \n of the 123 parametric configurations ')
ax.set_ylabel('frequency')
ax.set_xlabel('binding energy (kcal/mole)')
ax.get_legend().remove()

# %% [code]
fig, ax = plt.subplots()
df = pd.DataFrame(samples[0,:])
df.plot.hist(ax=ax, bins=30, density=True, alpha=0.5)
#df.plot.kde(ax=ax)
ax.set_title('distribution of the binding energy for the 25 replicas \n of the central parametric configurations')
ax.set_ylabel('frequency')
ax.set_xlabel('binding energy (kcal/mole)')
ax.get_legend().remove()

# %% [code]
fig, ax = plt.subplots()

mean_conf_samples = []
for i in range(len(samples[0,:])):
    mean_conf_samples.append(sum(samples[:,i])/len(samples[:,i]))
    
df = pd.DataFrame(mean_conf_samples)
df.plot.hist(ax=ax, bins=30, density=True, alpha=0.5)
#df.plot.kde(ax=ax)
ax.set_title('distribution of the average binding energy\n over all parametric configurations for each replica')
ax.set_ylabel('frequency')
ax.set_xlabel('binding energy (kcal/mole)')
ax.get_legend().remove()

# %% [code]
import matplotlib.gridspec as gridspec

# Create 2x2 sub plots
gs = gridspec.GridSpec(2, 2)

plt.figure()

ax = plt.subplot(gs[:, 0]) # row 0, col 0

samples_red = samples[list_restricted]
mean_conf_samples = []
for i in range(len(samples_red[0,:])):
    mean_conf_samples.append(sum(samples_red[:,i])/len(samples_red[:,i]))
    
df = pd.DataFrame(samples[list_restricted].flatten())
df.plot.hist(ax=ax, bins=30, density=True, alpha=0.5, color="gray")
df.plot.kde(ax=ax)
ax.set_title('all samples\n')
ax.set_ylabel('frequency')
ax.set_xlabel('binding energy (kcal/mole)')
ax.get_legend().remove()

ax = plt.subplot(gs[0, 1])

df = pd.DataFrame(samples[0,:])
df.plot.hist(ax=ax, bins=30, density=True, alpha=0.5, color="gray")
#df.plot.kde(ax=ax)
ax.set_title('samples averaged over\n replicas')
#ax.set_ylabel('frequency')
#ax.set_xlabel('binding energy (kcal/mole)')
ax.get_legend().remove()


ax = plt.subplot(gs[1, 1])
mean_conf_samples = []
for i in range(len(samples[0,:])):
    mean_conf_samples.append(sum(samples[:,i])/len(samples[:,i]))
    
df = pd.DataFrame(mean_conf_samples)
df.plot.hist(ax=ax, bins=30, density=True, alpha=0.5, color="gray")
#df.plot.kde(ax=ax)
ax.set_title('samples averaged over\n parametric configurations')
#ax.set_ylabel('frequency')
ax.set_xlabel('binding energy (kcal/mole)')
ax.get_legend().remove()

plt.tight_layout()

# %% [code]
fig, ax = plt.subplots()
df = pd.DataFrame(samples[list_restricted].flatten())
df.plot.hist(ax=ax, bins=30, density=True, alpha=0.5)
df.plot.kde(ax=ax)
ax.set_title('distribution of the binding energy for the 25 replicas\n of the 63 parametric configurations')
ax.set_ylabel('frequency')
ax.set_xlabel('binding energy (kcal/mole)')
ax.get_legend().remove()

# %% [code]
import random
fig, ax = plt.subplots()

samples_red = samples[list_restricted]

mean_conf_samples = []
for i in range(10000):
    avg_over_config = 0.
    # average all configurations using a different and randomly choosen replica for each configuration
    for j in range(samples_red.shape[0]):
        rnd = random.randint(0,24)
        avg_over_config += samples_red[j,rnd]
    avg_over_config = avg_over_config/samples_red.shape[0]
    mean_conf_samples.append(avg_over_config)
    
df = pd.DataFrame(mean_conf_samples)
df.plot.hist(ax=ax, bins=30, density=True, alpha=0.5)
df.plot.kde(ax=ax)
ax.set_title('distribution of the binding energy\n averaged over parametric configurations \n (a different and randomly chosen replica is used for each configuration')
ax.set_ylabel('frequency')
ax.set_xlabel('binding energy (kcal/mole)')
ax.get_legend().remove()

# %% [code]
import random
fig, ax = plt.subplots()

mean_conf_samples = []
for i in range(10000):
    avg_over_config = 0.
    # average all configurations using a different and randomly choosen replica for each configuration
    for j in range(samples.shape[0]):
        rnd = random.randint(0,24)
        avg_over_config += samples[j,rnd]
    avg_over_config = avg_over_config/samples.shape[0]
    mean_conf_samples.append(avg_over_config)
    
df = pd.DataFrame(mean_conf_samples)
df.plot.hist(ax=ax, bins=30, density=True, alpha=0.5)
df.plot.kde(ax=ax)
ax.set_title('distribution of the binding energy\n averaged over parametric configurations \n (a different and randomly chosen replica is used for each configuration')
ax.set_ylabel('frequency')
ax.set_xlabel('binding energy (kcal/mole)')
ax.get_legend().remove()

# %% [code]
random.randint(1,25)

# %% [code]
fig, axes = plt.subplots(figsize=(10,5))

axes.violinplot(np.transpose(samples[[sample_mean.argmin(),sample_mean.argmax()]]))

axes.set_title('Distribution of the replicas binding energy for the lowest/highest\n averaged binding energy configurations')
axes.yaxis.grid(True)
axes.set_xlabel('Parametric configuration average binding energy (kcal/mole)')
axes.set_ylabel('binding energy (kcal/mole)')
x_pos = np.arange(1,len(sample_mean[[sample_mean.argmin(),sample_mean.argmax()]])+1)
axes.set_xticks(x_pos)
axes.set_xticklabels(sample_mean[[sample_mean.argmin(),sample_mean.argmax()]])


# %% [code]
samples[[sample_mean.argmin(),sample_mean.argmax()]]

# %% [code]
samples.shape[0]

# %% [markdown]
### Mean and scatter

# %% [code]
sample_mean[:,0]
np.argsort(sample_mean[:,0])

# %% [code]
samples.mean(axis=1)
np.argsort(samples.mean(axis=1))

# %% [code]
fig = plt.figure(figsize=(14,8))
fig.patch.set_facecolor('white')
spec = gridspec.GridSpec(ncols=2, nrows=1,
                         width_ratios=[3, 1])

ax1 = fig.add_subplot(spec[0])


sample_mean_red = samples.mean(axis=1)
#sample_mean_red = sample_mean[:,0]
mean_sort_indexes = np.argsort(sample_mean_red)

print("number of samples in mean sample cdf is {}"
      .format(sample_mean_red.shape[0]))

for i in range(samples.shape[1]):
    im = ax1.scatter(samples[mean_sort_indexes,i], np.linspace(0,1,samples.shape[0]),alpha=1, 
                s=3,c=temperatures[mean_sort_indexes], cmap=plt.get_cmap('winter'))
    
fig.colorbar(im, ax=ax1,label='temperature (K)')
#cm = plt.get_cmap('winter')
no_points = len(sample_mean_red)
#ax1.set_color_cycle([cm(1.*i/(no_points-1)) for i in range(no_points-1)])    
ax1.plot(sample_mean_red[mean_sort_indexes], np.linspace(0,1,sample_mean_red.shape[0]), c="black")


ax1.set_xlabel('binding energy (kcal/mol)')
ax1.set_ylabel('cumulative probability')
ax1.set_title('replica ensemble mean cdf of {} parametric configuration samples'
              .format(sample_mean_red.shape[0]))
fig.savefig("/Users/vassaux/Desktop/uq_namd/uq_namd2_continuous/mean_cdf_replicas_scatter.png")

# %% [code]
fig = plt.figure(figsize=(14,8))
fig.patch.set_facecolor('white')
spec = gridspec.GridSpec(ncols=2, nrows=1,
                         width_ratios=[3, 1])

ax1 = fig.add_subplot(spec[0])


sample_mean_red = samples.mean(axis=1)[list_restricted]
sample_red = samples[list_restricted]
temperatures_red = nparams[:,0][list_restricted]
#sample_mean_red = sample_mean[:,0][list_restricted]
mean_sort_indexes = np.argsort(sample_mean_red)

print("number of samples in mean sample cdf is {}"
      .format(sample_mean_red.shape[0]))

for i in range(samples.shape[1]):
    im = ax1.scatter(sample_red[mean_sort_indexes,i], np.linspace(0,1,sample_mean_red.shape[0]),alpha=1, 
                s=3,c=temperatures_red[mean_sort_indexes], cmap=plt.get_cmap('winter'))
    
fig.colorbar(im, ax=ax1,label='temperature (K)')
#cm = plt.get_cmap('winter')
no_points = len(sample_mean_red)
#ax1.set_color_cycle([cm(1.*i/(no_points-1)) for i in range(no_points-1)])    
ax1.plot(sample_mean_red[mean_sort_indexes], np.linspace(0,1,sample_mean_red.shape[0]), c="black")


ax1.set_xlabel('binding energy (kcal/mol)')
ax1.set_ylabel('cumulative probability')
ax1.set_title('replica ensemble mean cdf of {} parametric configuration samples'
              .format(sample_mean_red.shape[0]))
fig.savefig("/Users/vassaux/Desktop/uq_namd/uq_namd2_continuous/mean_cdf_replicas_scatter.png")

# %% [code]
sample_mean_red

# %% [code]
fig = plt.figure(figsize=(10,6))
fig.patch.set_facecolor('white')
spec = gridspec.GridSpec(ncols=2, nrows=1,
                         width_ratios=[3, 1])

ax1 = fig.add_subplot(spec[0])

sample_mean_red = samples.mean(axis=0)
mean_sort_indexes = np.argsort(sample_mean_red)

print("number of samples in parametric-configuration averaged cdf is {}"
      .format(sample_mean_red.shape[0]))

for i in range(samples.shape[0]):
    ax1.scatter(samples[i,mean_sort_indexes], np.linspace(0,1,samples.shape[1]),alpha=1, 
                s=1,c=np.linspace(0,1,samples.shape[1]), cmap=plt.get_cmap('winter'))
ax1.plot(sample_mean_red[mean_sort_indexes], np.linspace(0,1,samples.shape[1]),c='black')

ax1.set_xlabel('binding energy (kcal/mol)')
ax1.set_ylabel('cumulative probability')
ax1.set_title('parametric-configuration mean cdf of {} replicas samples'
              .format(sample_mean_red.shape[0]))
fig.savefig("/Users/vassaux/Desktop/uq_namd/uq_namd2_continuous/mean_cdf_configuration_scatter.png")

# %% [markdown]
### p-box based on cdfs of individual configurations

# %% [code]
fig = plt.figure(figsize=(10,6))
fig.patch.set_facecolor('white')
spec = gridspec.GridSpec(ncols=2, nrows=1,
                         width_ratios=[3, 1])

ax1 = fig.add_subplot(spec[0])

colors = plt.cm.winter(np.linspace(0,1,samples.shape[0]))

sample_mean_red = samples.mean(axis=0)
print("number of samples in mean sample cdf is {} and number of samples in individual cdfs is {}"
      .format(sample_mean_red.shape[0], samples.shape[1]))

for i in range(samples.shape[0]):
    ax1.plot(np.sort(samples[i,:]), np.linspace(0,1,samples.shape[1]),alpha=0.3,color="gray")
#ax1.plot(np.sort(sample_mean), np.linspace(0,1,sample_mean.shape[0]),c='black')

ax1.set_xlabel('binding energy (kcal/mol)')
ax1.set_ylabel('cumulative probability')
ax1.set_title('p-box based on {} configurations cdfs of {} replicas samples'.format(samples.shape[0],samples.shape[1]))
fig.savefig("/Users/vassaux/Desktop/uq_namd/uq_namd2_continuous/pbox_replicas_cdf.png")

# %% [code]
fig = plt.figure(figsize=(10,6))
fig.patch.set_facecolor('white')
spec = gridspec.GridSpec(ncols=2, nrows=1,
                         width_ratios=[3, 1])

ax1 = fig.add_subplot(spec[0])

colors = plt.cm.winter(np.linspace(0,1,samples.shape[0]))

samples_red = samples[list_restricted]
sample_mean_red = samples_red.mean(axis=0)
print("number of samples in mean sample cdf is {} and number of samples in individual cdfs is {}"
      .format(sample_mean_red.shape[0], samples_red.shape[1]))

for i in range(samples_red.shape[0]):
    ax1.plot(np.sort(samples_red[i,:]), np.linspace(0,1,samples_red.shape[1]),alpha=0.3,color="gray")
#ax1.plot(np.sort(sample_mean), np.linspace(0,1,sample_mean.shape[0]),c='black')

ax1.set_xlabel('binding energy (kcal/mol)')
ax1.set_ylabel('cumulative probability')
ax1.set_title('p-box based on {} configurations cdfs of {} replicas samples'.format(samples_red.shape[0],samples_red.shape[1]))
fig.savefig("/Users/vassaux/Desktop/uq_namd/uq_namd2_continuous/pbox_replicas_cdf.png")

# %% [markdown]
### p-box based on cdfs of individual replicas

# %% [code]
fig = plt.figure(figsize=(10,6))
fig.patch.set_facecolor('white')
spec = gridspec.GridSpec(ncols=2, nrows=1,
                         width_ratios=[3, 1])

ax1 = fig.add_subplot(spec[0])

sample_mean_red = samples.mean(axis=1)

print("number of samples in mean sample cdf is {} and number of samples in individual cdfs is {}"
      .format(sample_mean_red.shape[0], samples.shape[0]))

colors = plt.cm.winter(np.linspace(0,1,samples.shape[1]))
for i in range(samples.shape[1]):
    ax1.plot(np.sort(samples[:,i]), np.linspace(0,1,samples.shape[0]),alpha=0.3,color="gray")
ax1.plot(np.sort(sample_mean_red), np.linspace(0,1,sample_mean_red.shape[0]),c='black')

ax1.set_xlabel('binding energy (kcal/mol)')
ax1.set_ylabel('cumulative probability')
ax1.set_title('p-box based on {} replicas cdfs of {} parametric configuration samples'.format(samples.shape[1],samples.shape[0]))
fig.savefig("/Users/vassaux/Desktop/uq_namd/uq_namd2_continuous/pbox_configuration_cdf.png")

# %% [code]
fig = plt.figure(figsize=(10,6))
fig.patch.set_facecolor('white')
spec = gridspec.GridSpec(ncols=2, nrows=1,
                         width_ratios=[3, 1])

ax1 = fig.add_subplot(spec[0])

sample_mean_red = samples.mean(axis=1)

print("number of samples in mean sample cdf is {} and number of samples in individual cdfs is {}"
      .format(sample_mean_red.shape[0], samples.shape[0]))

samples_flat = samples.flatten()
ax1.plot(np.sort(samples_flat), np.linspace(0,1,samples_flat.shape[0]),c='black')

ax1.set_xlabel('binding energy (kcal/mol)')
ax1.set_ylabel('cumulative probability')
ax1.set_title('cdf based on all {} combinations of seed and parametric configurations'.format(samples_flat.shape[0]))
fig.savefig("/Users/vassaux/Desktop/uq_namd/uq_namd2_continuous/complete_cdf.png")

# %% [code]
samples.flatten()

# %% [markdown]
### Kurtosis and Skewness analysis

# %% [code]
plt.scatter(dks["averaged_energy"], dks["skewness"], label='skewness')
plt.scatter(dks["averaged_energy"], dks["kurtosis"], label='kurtosis')
plt.legend()
plt.title('statistical moments of parametric configurations of BAC')
plt.xlabel('averaged binding energy (kcal/mol)')
plt.ylabel('statistical moment')

# %% [markdown]
#### Considering configurations with restricted temperature

# %% [code]
# Need to select configurations with default values for all parameters except box_size
list_default = []
temp_param_num = 0
for i in range(nparams.shape[0]):
    is_not_extreme = (nparams[i,0] < 315) and (nparams[i,0] > 285)
    if is_not_extreme:
        list_default.append(i)

# %% [code]
plt.scatter(dks["averaged_energy"][list_default], dks["skewness"][list_default], label='skewness')
plt.scatter(dks["averaged_energy"][list_default], dks["kurtosis"][list_default], label='kurtosis')
plt.legend()
plt.title('statistical moments of parametric configurations of BAC')
plt.xlabel('averaged binding energy (kcal/mol)')
plt.ylabel('statistical moment')

# %% [markdown]
### Influence of temperature

# %% [code]
# Considering all configurations
plt.scatter(dks["temperature"], dks["skewness"], label='skewness')
plt.scatter(dks["temperature"], dks["kurtosis"], label='kurtosis')
plt.legend()
plt.title('statistical moments of parametric configurations of BAC')
plt.xlabel('temperature (K)')
plt.ylabel('statistical moment')

# %% [markdown]
#### Considering configurations with default value for all params except temperature

# %% [code]
# Need to select configurations with default values for all parameters except box_size
list_default_box = []
temp_param_num = 0
for i in range(nparams.shape[0]):
    comparison = nparams[i,:temp_param_num] == nparams[0,:temp_param_num]
    equal_begin_arrays = comparison.all()
    comparison = nparams[i,temp_param_num+1:] == nparams[0,temp_param_num+1:]
    equal_end_arrays = comparison.all()
    if equal_begin_arrays and equal_end_arrays:
        list_default_box.append(i)

# %% [code]
plt.scatter(dks["temperature"][list_default_box], dks["skewness"][list_default_box], label='skewness')
plt.scatter(dks["temperature"][list_default_box], dks["kurtosis"][list_default_box], label='kurtosis')
plt.legend()
plt.title('statistical moments of parametric configurations of BAC')
plt.xlabel('temperature (K)')
plt.ylabel('statistical moment')

# %% [markdown]
#### Considering configurations with default value for all params except temperature and restricted temperature range

# %% [code]
# Need to select configurations with default values for all parameters except box_size
list_default_box = []
temp_param_num = 0
for i in range(nparams.shape[0]):
    comparison = nparams[i,:temp_param_num] == nparams[0,:temp_param_num]
    equal_begin_arrays = comparison.all()
    comparison = nparams[i,temp_param_num+1:] == nparams[0,temp_param_num+1:]
    equal_end_arrays = comparison.all()
    is_not_extreme = (nparams[i,0] < 315) and (nparams[i,0] > 285)
    if equal_begin_arrays and equal_end_arrays and is_not_extreme:
        list_default_box.append(i)

# %% [code]
plt.scatter(dks["temperature"][list_default_box], dks["skewness"][list_default_box], label='skewness')
plt.scatter(dks["temperature"][list_default_box], dks["kurtosis"][list_default_box], label='kurtosis')
plt.legend()
plt.title('statistical moments of parametric configurations of BAC')
plt.xlabel('temperature (K)')
plt.ylabel('statistical moment')

# %% [markdown]
### Influence of duration

# %% [code]
# Need to select configurations with default values for all parameters except box_size
list_default_box = []
time_eq_param_num = 1
for i in range(nparams.shape[0]):
    comparison = nparams[i,:time_eq_param_num] == nparams[0,:time_eq_param_num]
    equal_begin_arrays = comparison.all()
    comparison = nparams[i,time_eq_param_num+1:] == nparams[0,time_eq_param_num+1:]
    equal_end_arrays = comparison.all()
    if equal_begin_arrays and equal_end_arrays:
        list_default_box.append(i)

# %% [code]
plt.scatter(dks["time_eq"][list_default_box], dks["skewness"][list_default_box], label='skewness')
plt.scatter(dks["time_eq"][list_default_box], dks["kurtosis"][list_default_box], label='kurtosis')
plt.legend()
plt.title('statistical moments of parametric configurations of BAC')
plt.xlabel('equilibration duration (fs)')
plt.ylabel('statistical moment')

# %% [markdown]
### Influence of box size

# %% [code]
# Need to select configurations with default values for all parameters except box_size
list_default_box = []
box_size_param_num = 4
for i in range(nparams.shape[0]):
    comparison = nparams[i,:box_size_param_num] == nparams[0,:box_size_param_num]
    equal_begin_arrays = comparison.all()
    comparison = nparams[i,box_size_param_num+1:] == nparams[0,box_size_param_num+1:]
    equal_end_arrays = comparison.all()
    is_not_extreme = (nparams[i,0] < 315) and (nparams[i,0] > 285)
    if equal_begin_arrays and equal_end_arrays and is_not_extreme:
        list_default_box.append(i)

# %% [code]
plt.errorbar(dks["box_size"][list_default_box], sample_mean[list_default_box], 
             yerr=np.std(samples[list_default_box], axis=1), fmt="o", ecolor="black")
plt.title('Mean binding energy of parametric configurations of BAC')
plt.xlabel('box size (A)')
plt.ylabel('mean binding energy (kcal/mol)')

# %% [code]
np.std(samples[list_default_box], axis=1)

# %% [code]
plt.scatter(dks["box_size"][list_default_box], dks["skewness"][list_default_box], label='skewness')
plt.scatter(dks["box_size"][list_default_box], dks["kurtosis"][list_default_box], label='kurtosis')
plt.legend()
plt.title('statistical moments of parametric configurations of BAC')
plt.xlabel('box size (A)')
plt.ylabel('statistical moment')

# %% [code]
import matplotlib.gridspec as gridspec

plt.rcParams.update({'font.size': 14})
# Create 2x2 sub plots
gs = gridspec.GridSpec(1, 2)

plt.figure(figsize=(12,5))

ax = plt.subplot(gs[0, 0]) # row 0, col 0

colors = plt.cm.winter(np.linspace(0,1,samples.shape[0]))

samples_red = samples[list_restricted]
sample_mean_red = samples_red.mean(axis=0)
print("number of samples in mean sample cdf is {} and number of samples in individual cdfs is {}"
      .format(sample_mean_red.shape[0], samples_red.shape[1]))

for i in range(samples_red.shape[0]):
    ax.plot(np.sort(samples_red[i,:]), np.linspace(0,1,samples_red.shape[1]),alpha=0.3,color="gray")
#ax1.plot(np.sort(sample_mean), np.linspace(0,1,sample_mean.shape[0]),c='black')

ax.set_xlabel('binding energy (kcal/mol)')
ax.set_ylabel('cumulative probability')
#ax.set_title('p-box based on {} configurations cdfs of {} replicas samples'.format(samples_red.shape[0],samples_red.shape[1]))

ax = plt.subplot(gs[0, 1])

sample_mean_red = samples.mean(axis=1)[list_restricted]
sample_red = samples[list_restricted]
temperatures_red = nparams[:,0][list_restricted]
#sample_mean_red = sample_mean[:,0][list_restricted]
mean_sort_indexes = np.argsort(sample_mean_red)

print("number of samples in mean sample cdf is {}"
      .format(sample_mean_red.shape[0]))

for i in range(samples.shape[1]):
    im = ax.scatter(sample_red[mean_sort_indexes,i], np.linspace(0,1,sample_mean_red.shape[0]),alpha=1, 
                s=3,c=temperatures_red[mean_sort_indexes], cmap=plt.get_cmap('winter'))
    
plt.colorbar(im, ax=ax,label='temperature (K)')
#cm = plt.get_cmap('winter')
no_points = len(sample_mean_red)
#ax1.set_color_cycle([cm(1.*i/(no_points-1)) for i in range(no_points-1)])    
ax.plot(sample_mean_red[mean_sort_indexes], np.linspace(0,1,sample_mean_red.shape[0]), c="black")

sample_mean_tot = sample_mean_red.mean()
ax.axvline(x=sample_mean_tot,c='red',ls='--')

ax.set_xlabel('binding energy (kcal/mol)')
#ax.set_ylabel('cumulative probability')
#ax.set_title('replica ensemble mean cdf of {} parametric configuration samples'.format(sample_mean_red.shape[0]))

plt.tight_layout()

# %% [code]
sample_mean_tot

# %% [code]
import matplotlib.gridspec as gridspec

# Create 2x2 sub plots
gs = gridspec.GridSpec(2, 3)

plt.figure(figsize=(8,5))

# Need to select configurations with default values for all parameters except box_size
list_default_box = []
box_size_param_num = 4
for i in range(nparams.shape[0]):
    comparison = nparams[i,:box_size_param_num] == nparams[0,:box_size_param_num]
    equal_begin_arrays = comparison.all()
    comparison = nparams[i,box_size_param_num+1:] == nparams[0,box_size_param_num+1:]
    equal_end_arrays = comparison.all()
    if equal_begin_arrays and equal_end_arrays:
        list_default_box.append(i)

ax = plt.subplot(gs[1, 2])

ax.errorbar(dks["box_size"][list_default_box], sample_mean[list_default_box], 
             yerr=np.std(samples[list_default_box], axis=1), fmt="o", ecolor="black")
#ax.set_title('Mean binding energy of parametric configurations of BAC')
ax.set_xlabel('box size (A)')
ax.set_ylabel('mean binding\n energy (kcal/mol)')

ax = plt.subplot(gs[0, 2])

ax.scatter(dks["box_size"][list_default_box], dks["skewness"][list_default_box], label='skewness')
ax.scatter(dks["box_size"][list_default_box], dks["kurtosis"][list_default_box], label='kurtosis')
ax.legend(ncol=2, loc='upper right', bbox_to_anchor=(1.05, 1.4))
#ax.set_title('statistical moments of parametric configurations of BAC')
ax.set_xlabel('box size (A)')
#ax.set_ylabel('statistical moment')

ax = plt.subplot(gs[0, 0:2])

# Need to select configurations with default values for all parameters except box_size
list_default = []
temp_param_num = 0
for i in range(nparams.shape[0]):
    is_not_extreme = (nparams[i,0] < 315) and (nparams[i,0] > 285)
    if is_not_extreme:
        list_default.append(i)

ax.scatter(dks["averaged_energy"][list_default], dks["skewness"][list_default], label='skewness')
ax.scatter(dks["averaged_energy"][list_default], dks["kurtosis"][list_default], label='kurtosis')
#ax.legend()
#ax.set_title('statistical moments of parametric configurations of BAC')
ax.set_xlabel('averaged binding energy (kcal/mol)')
ax.set_ylabel('statistical moment')

ax = plt.subplot(gs[1, 1])

# Need to select configurations with default values for all parameters except box_size
list_default_temp = []
temp_param_num = 0
for i in range(nparams.shape[0]):
    comparison = nparams[i,:temp_param_num] == nparams[0,:temp_param_num]
    equal_begin_arrays = comparison.all()
    comparison = nparams[i,temp_param_num+1:] == nparams[0,temp_param_num+1:]
    equal_end_arrays = comparison.all()
    is_not_extreme = (nparams[i,0] < 315) and (nparams[i,0] > 285)
    if equal_begin_arrays and equal_end_arrays and is_not_extreme:
        list_default_temp.append(i)

ax.scatter(dks["temperature"][list_default_temp], dks["skewness"][list_default_temp], label='skewness')
ax.scatter(dks["temperature"][list_default_temp], dks["kurtosis"][list_default_temp], label='kurtosis')
#ax.legend()
#ax.set_title('statistical moments of parametric configurations of BAC')
ax.set_xlabel('temperature (K)')
#ax.set_ylabel('statistical moment')

ax = plt.subplot(gs[1, 0])

# Need to select configurations with default values for all parameters except box_size
list_default_time = []
time_eq_param_num = 1
for i in range(nparams.shape[0]):
    comparison = nparams[i,:time_eq_param_num] == nparams[0,:time_eq_param_num]
    equal_begin_arrays = comparison.all()
    comparison = nparams[i,time_eq_param_num+1:] == nparams[0,time_eq_param_num+1:]
    equal_end_arrays = comparison.all()
    if equal_begin_arrays and equal_end_arrays:
        list_default_time.append(i)

ax.scatter(dks["time_eq"][list_default_time]*10/1000, dks["skewness"][list_default_time], label='skewness')
ax.scatter(dks["time_eq"][list_default_time]*10/1000, dks["kurtosis"][list_default_time], label='kurtosis')
#ax.legend()
#ax.set_title('statistical moments of parametric configurations of BAC')
ax.set_xlabel('equilibration duration (ps)')
ax.set_ylabel('statistical moment')

plt.tight_layout()

plt.savefig("/Users/vassaux/Desktop/uq_namd/uq_namd2_continuous/statistics.png")

# %% [code]
import matplotlib.gridspec as gridspec

# Create 2x2 sub plots
gs = gridspec.GridSpec(3, 1)

plt.figure(figsize=(3,8))

# Need to select configurations with default values for all parameters except box_size
list_default_box = []
box_size_param_num = 4
for i in range(nparams.shape[0]):
    comparison = nparams[i,:box_size_param_num] == nparams[0,:box_size_param_num]
    equal_begin_arrays = comparison.all()
    comparison = nparams[i,box_size_param_num+1:] == nparams[0,box_size_param_num+1:]
    equal_end_arrays = comparison.all()
    if equal_begin_arrays and equal_end_arrays:
        list_default_box.append(i)

ax = plt.subplot(gs[0, 0])

ax.errorbar(dks["box_size"][list_default_box], sample_mean[list_default_box], 
             yerr=np.std(samples[list_default_box], axis=1), fmt="o", ecolor="black")
#ax.set_title('Mean binding energy of parametric configurations of BAC')
ax.set_xlabel('box size (A)')
ax.set_ylabel('averged binding\n energy (kcal/mol)')

ax = plt.subplot(gs[1, 0])

ax.scatter(dks["box_size"][list_default_box], dks["skewness"][list_default_box], label='skewness', marker="x")
ax.scatter(dks["box_size"][list_default_box], dks["kurtosis"][list_default_box], label='kurtosis')
#ax.set_title('statistical moments of parametric configurations of BAC')
ax.set_xlabel('box size (A)')
#ax.set_ylabel('statistical moment')

ax = plt.subplot(gs[2, 0])

# Need to select configurations with default values for all parameters except box_size
list_default_temp = []
temp_param_num = 0
for i in range(nparams.shape[0]):
    comparison = nparams[i,:temp_param_num] == nparams[0,:temp_param_num]
    equal_begin_arrays = comparison.all()
    comparison = nparams[i,temp_param_num+1:] == nparams[0,temp_param_num+1:]
    equal_end_arrays = comparison.all()
    is_not_extreme = (nparams[i,0] < 315) and (nparams[i,0] > 285)
    if equal_begin_arrays and equal_end_arrays and is_not_extreme:
        list_default_temp.append(i)

ax.scatter(dks["temperature"][list_default_temp], dks["skewness"][list_default_temp], label='skewness', marker="x")
ax.scatter(dks["temperature"][list_default_temp], dks["kurtosis"][list_default_temp], label='kurtosis')
ax.legend(ncol=2, loc='upper right', bbox_to_anchor=(1.0, 1.2))
#ax.set_title('statistical moments of parametric configurations of BAC')
ax.set_xlabel('temperature (K)')
#ax.set_ylabel('statistical moment')


plt.tight_layout()

plt.savefig("/Users/vassaux/Desktop/uq_namd/uq_namd2_continuous/statistics.svg")

# %% [markdown]
### Bar plot of sobol indices (first order, second order, cumulative)

# %% [code]
sobols_first = {'setTemperature': 0.79962785 , 
                'time_factor_eq': 0.02179119 , 
                'BerendsenPressureTarget': 0.0173988 , 
                'time_sim1': 8.6638738e-05 , 
                'box_size': 0.04950417 , 
                'cutoff': 0.00620656 , 
                'timestep': 0.01025265 , 
                'rigidtolerance': 5.89820806e-05 , 
                'PMEGridSpacing': 0.0066954 , 
                'initTemperature_eq1': 0.00387114 , 
                'reassignIncr_eq1': 0.01481375 , 
                'langevinDamping': 0.00147727 , 
                'BerendsenPressureCompressibility': 0.03690753 , 
                'BerendsenPressureRelaxationTime': 0.02849951}
sobols_analysis = sobols_first 
sobols_analysis["sum_sobols_first"] = sum(sobols_first.values())

# %% [code]
fig, ax = plt.subplots()

params = sobols_analysis.keys()
y_pos = np.arange(len(params))
indices = sobols_analysis.values()

ax.barh(y_pos, indices)
ax.set_yticks(y_pos)
ax.set_yticklabels(params)
ax.set_xlim(0.0,1.0)
ax.set_xlabel("first-order Sobol index")
ax.set_title("BAC parameters first-order Sobol indices")

# %% [markdown]
### Checking temperatures

# %% [code]
nparams
temperature = nparams[:,0]
temperature.shape
restricted_temperature = []
for i in temperature:
    if i <= 315 and i >= 285:
        restricted_temperature.append(i)
        
len(restricted_temperature)

# %% [code]
restricted_temperature

# %% [markdown]
--------------------
# former analysis from covidsim

# %% [code]
import easyvvuq as uq
import os
from custom import CustomEncoder
import numpy as np
import pandas as pd

# %% [code]
home = '/Users/robertsinclair/codes/FabSim3/plugins/FabCovidsim/adaptive_robbie2'
output_columns = ["cumDeath"]
work_dir = '~/postdoc1/covid/campaigns'
config = 'disease_adaptive'

# %% [code]
# load campagin state
campaign = uq.Campaign(state_file="covid_easyvvuq_state.json", 
                       work_dir=work_dir)
sampler = campaign.get_active_sampler()
sampler.load_state("covid_sampler_state.pickle")
campaign.set_sampler(sampler)
analysis = uq.analysis.SCAnalysis(sampler=sampler, qoi_cols=output_columns)
analysis.load_state("covid_analysis_state.pickle")
sampler = campaign.get_active_sampler()
sampler.load_state("covid_sampler_state.pickle")

# %% [code]
# make the input parameters more readable for a journal paper

params = list(analysis.sampler.vary.get_keys())
params[9] = 'Relative_transmission_rates_for elementary schools'
params[10] = 'Relative_transmission_rates_for high schools'
params[11] = 'Relative_transmission_rates_for universities'
params[12] = 'Relative_transmission_rates_for office/workplace'
params[13] = 'Relative_spatial_contact_rates_by_age'

for i,param in enumerate(params):
    params[i] = param.replace('_',' ')

# %% [markdown]
# Table of params

This is just a pandas dataframe, this will be specific to each group so make it by whatever means neccesary 

# %% [code]
defaults = {
        "Symptomatic_infectiousness_relative_to_asymptomatic": 1.75,
        "Proportion_symptomatic": 0.6,
        "Latent_period": 5,
        "Mortality_factor": 1.0,
        "Reproduction_number": None,
        "Infectious_period": 13.55,
        "Household_attack_rate": 0.145,
        "Household_transmission_denominator_power": 0.8,
        "Delay_from_end_of_latent_period_to_start_of_symptoms": 0.75,
        "Relative_transmission_rates_for_place_types0": 0.115,
        "Relative_transmission_rates_for_place_types1": 0.115,
        "Relative_transmission_rates_for_place_types2": 0.075,
        "Relative_transmission_rates_for_place_types3": 0.06,
        "Relative_spatial_contact_rates_by_age_power": 2.125
}
choice = {
        "Symptomatic_infectiousness_relative_to_asymptomatic": 'Literature',
        "Proportion_symptomatic": 'Literature',
        "Latent_period": 'Literature',
        "Mortality_factor": '+/- 20%',
        "Reproduction_number": 'Literature',
        "Infectious_period": 'Literature',
        "Household_attack_rate": 'Suggested by Imperial',
        "Household_transmission_denominator_power": 'Suggested by Imperial',
        "Delay_from_end_of_latent_period_to_start_of_symptoms": 'Literature',
        "Relative_transmission_rates_for_place_types0": 'Suggested by Imperial',
        "Relative_transmission_rates_for_place_types1": 'Suggested by Imperial',
        "Relative_transmission_rates_for_place_types2": 'Suggested by Imperial',
        "Relative_transmission_rates_for_place_types3": 'Suggested by Imperial',
        "Relative_spatial_contact_rates_by_age_power": 'Suggested by Imperial'
}

# %% [code]
adapt_measure = np.max(analysis.l_norm, axis=0)

# %% [code]
data = {
    'default':[],
    'min':[],
    'max':[],
    'reason for range':[],
    'max quadrature order':[],
}
index = []

for i, (key, dist) in enumerate(analysis.sampler.vary.vary_dict.items()):
    data['min'] += [dist.lower]
    data['max'] += [dist.upper]
    data['max quadrature order'] += [adapt_measure[i]]
    data['default'] += [defaults[key]]
    data['reason for range'] += [choice[key]]
data['min'] = [float(x) for x in data['min']]
data['max'] = [float(x) for x in data['max']]
    
data = pd.DataFrame(data, index=params)
data.sort_values('max quadrature order', ascending=False)

print(data.to_latex())

# %% [markdown]
# Sobol indeces

First run the analysis, this will take a while. Then plot the first order sobol indeces.

Then calculate the total sobol indeces, this also takes a while and gives a better idea of the total importance of a parameter. 

# %% [code]
campaign.apply_analysis(analysis)
results = campaign.get_last_analysis()

# %% [code]
sobols_first = results["sobols_first"][output_columns[0]]

# %% [code]
# plot first order sobol indeces by time

import seaborn as sns
import matplotlib.pyplot as plt 

plt.figure()

x = range(801)
for i,v in enumerate(sobols_first):
    y = sobols_first[v]
    important = False
    if y[-1] > 0.001:
        ax = sns.lineplot(x=x,y=sobols_first[v],label=params[i])

plt.legend(bbox_to_anchor=(1.05, 0.8), loc=2, borderaxespad=0.)
plt.xlabel('Days')
plt.ylabel('First order Sobol index')

# %% [code]
mean, D, S_u = analysis.get_pce_sobol_indices('cumDeath','all')

# %% [code]
# plot total sobal index for each variable 
sns.set_palette("colorblind")
plt.figure()
x = range(801)
S_T = {i:np.zeros(801) for i in range(14)}

for key in S_u.keys():
    for index in key:
        S_T[index] += S_u[key]
        
for i,label in enumerate(sobols_first):
    y = S_T[i]
    if y[-1] > 0.02:
        sns.lineplot(x=x,y=y,label=params[i])
    
plt.legend(bbox_to_anchor=(1.05, 0.8), loc=2, borderaxespad=0.)
plt.xlabel('Days')
plt.ylabel('Total Sobol index')   

# %% [code]
# this is useful to check if there are some significant high order interactions
for key in S_u.keys():
    if S_u[key][-1] > 0.01:
         print(key, S_u[key][-1])
            
print('\n key:')
for i,label in enumerate(sobols_first):
    print(i,label)

# %% [markdown]
# Cumulitive deaths 

I've modified wouters code from easyvvuq to generate 2 confidence intervals in one ensemble. 

# %% [code]
def get_confidence_intervals(self, qoi, n_samples, conf1=0.36, conf2=0.9):
        """
        Compute the confidence intervals based upon samples of the SC surrogate.
        Uses a non-parametric approach based upon the empirical cumulative
        distribution function.

        Parameters:
        -----------
        qoi (str): name of the Quantity of Interest for which to compute the intervals
        n_samples (int): number of surrogate samples to be used in the computation
        conf (float in [0, 1]): the confidence interval magnitude

        Returns:
        --------
        lower, upper (array of floats): the upper and lower bound of the interval
        """

        #lower bound = alpha, upper bound = 1 - alpha 
        alpha1 = 0.5*(1.0 - conf1)
        alpha2 = 0.5*(1.0 - conf2)

        #draw n_samples draws from the input distributions
        xi_mc = np.zeros([n_samples, self.N])
        idx = 0
        for dist in self.sampler.vary.get_values():
            xi_mc[:, idx] = dist.sample(n_samples)
            idx += 1

        #sample the surrogate n_samples times
        surr_samples = np.zeros([n_samples, self.N_qoi])
        print('Sampling surrogate %d times' % (n_samples,))
        for i in range(n_samples):
            surr_samples[i, :] = self.surrogate(qoi, xi_mc[i])
            if np.mod(i, 100) == 0:
                print('%d of %d' % (i + 1, n_samples))
        print('done')

        #arrays for lower and upper bound of the interval
        lower = np.zeros(self.N_qoi)
        upper = np.zeros(self.N_qoi)

        #the probabilities of the ecdf
        prob = np.linspace(0, 1, n_samples)
        #the closest locations in prob that correspond to the interval bounds
        idx10 = np.where(prob <= alpha1)[0][-1]
        idx11 = np.where(prob <= 1.0 - alpha1)[0][-1]
        idx20 = np.where(prob <= alpha2)[0][-1]
        idx21 = np.where(prob <= 1.0 - alpha2)[0][-1]
        
        lower1 = np.zeros(self.N_qoi)
        lower2 = np.zeros(self.N_qoi)
        upper1 = np.zeros(self.N_qoi)
        upper2 = np.zeros(self.N_qoi)
        
        #for every location of qoi compute the ecdf-based confidence interval
        for i in range(self.N_qoi):
            #the sorted surrogate samples at the current location
            samples_sorted = np.sort(surr_samples[:, i])
            #the corresponding confidence interval
            lower1[i] = samples_sorted[idx10]
            upper1[i] = samples_sorted[idx11]
            lower2[i] = samples_sorted[idx20]
            upper2[i] = samples_sorted[idx21]
       
        total_deaths = surr_samples[:, -1]
        
        return lower1, upper1, lower2, upper2, total_deaths


# %% [code]
lower1, upper1, lower2, upper2, total_deaths = get_confidence_intervals(analysis, 'cumDeath', 1000)

# %% [code]
import matplotlib.pyplot as plt
from matplotlib import gridspec
import seaborn as sns

x = range(801)

fig = plt.figure(figsize=(8,4))
spec = gridspec.GridSpec(ncols=2, nrows=1,
                         width_ratios=[3, 1])

ax1 = fig.add_subplot(spec[0])
ax2 = fig.add_subplot(spec[1], sharey=ax1)
ax2.get_xaxis().set_ticks([])
fig.subplots_adjust(wspace=0)
plt.setp(ax2.get_yticklabels(), visible=False)

ax1.fill_between(x, lower2, upper2, color='#eee9ff', label='95% CI')
ax1.fill_between(x, lower1, upper1, color='#aa99cc', label='68% CI')
mean = results["statistical_moments"][output_columns[0]]["mean"]
ax1.plot(x,mean, label='Mean')
ax1.legend(loc="upper left")

ax1.set_xlabel('Days')
ax1.set_ylabel('Cumulative deaths')
ax2.set_xlabel('Frequency')
#ax2.set_title('Total deaths distribution')
ax2.axis('off')

ax2 = sns.distplot(total_deaths, vertical=True)

# %% [code]
total_deaths.mean()

# %% [code]
total_deaths.std()

# %% [code]
from scipy.stats import skew, kurtosis
skew(total_deaths)

# %% [code]
kurtosis(total_deaths)

# %% [code]
from scipy.stats import lognorm
stddev = total_deaths.std()
mean = total_deaths.mean()

dist=lognorm([stddev],loc=mean)

# %% [code]
x = range(0,100000)
sns.lineplot(x,dist.pdf(x))

# %% [code]
dist.expect()

# %% [code]
sns.distplot(total_deaths)

# %% [code]
N=70
x = np.arange(1,N)

pdf = np.zeros(len(x))

for count in total_deaths:
    count = round(count/1000)
    pdf[int(count)] += 1

pdf = pdf / (sum(pdf))
print(sum(pdf))

sns.lineplot(x=x,y=pdf)


# %% [code]
def lognormal(x,sig,mu):
    factor = 1/(x*sig*np.sqrt(2*np.pi))
    top = (np.log(x) - mu)**2
    bot = 2 * sig * sig
    return factor * np.exp(-top/bot)

# %% [code]
from scipy.optimize import curve_fit

a,b = curve_fit(lognormal,x,pdf, p0=[1,2])
a,b

# %% [code]
sns.lineplot(x=x, y=lognormal(x,a[0],a[1]))
sns.lineplot(x=x,y=pdf)

# %% [code]
def mean(sig, mu):
    return np.exp(mu + sig*sig/2)
mean(*a)

# %% [code]
skew(lognormal(x,a[0],a[1])),kurtosis(lognormal(x,a[0],a[1]))

# %% [code]


# %% [code]


# %% [code]


# %% [code]


# %% [code]


# %% [code]


# %% [code]
